# Supplementary material for: A First Glimpse of the Mexican Fruit Fly Anastrepha ludens (Diptera: Tephritidae) Antenna Morphology and Proteome in Response to a Proteinaceous Attractant
Source: Int J Mol Sci. 2020 Oct 29;21(21):8086. doi: 10.3390/ijms21218086 (PMC7663321; doi:10.3390/ijms21218086)
Supplement: Supplementary file 1 [file ijms-21-08086-s001.zip › Table S1.xlsx]

## Sheet: Sheet1
	Proteins identified in each tissue
	Females Emerging TOTAL		Males Emerging Total			Females 5D total			Males 5D TOTAL			Females 15D Total			Males 15D total			Core protoeme			Functional Annotation Chart															Clustering
	NP_524634		NP_001246050			NP_001246050			NP_001246050			NP_001246050			NP_001246050			NP_524634				Category	Term	Count	%	PValue	Genes	List Total	Pop Hits	Pop Total	Fold Enrichment	Bonferroni	Benjamini	FDR		% WARNING - This is exported REVIGO data useful only for the specific purpose of constructing a TreeMap visualization.
	NP_524816		NP_524634			NP_732572			NP_732572			NP_476739			NP_726631			NP_524816			GOTERM_BP_DIRECT	GO:0002181	cytoplasmic translation	52	3.57634	8.58603e-22	P19889, P55830, E1JJM9, X2JC79, L7EEF1, A0A0B4LFD9, P14130, O97118, Q9W229, Q7KUX7, Q95RG1, Q26272, P39018, X2JDU0, M9PB84, Q9NIU2, Q06559, A1ZAH8, P08570, C6SUW3, Q8IGE1, Q9W5R8, P48159, P50882, Q8MLY8, Q7PLL1, P41126, P17704, Q9W237, P50887, Q7PLL3, A0A0B4LG52, H1ZYF1, Q5BIL1, Q8IH91, P09180, Q9W3W8, Q7JYK1, X2JCX8, Q9W1B9, M9MRC9, Q8T3U2, O61231, Q8IR13, A8E700, M9NEQ9, P48149, X2JGM9, Q8IMI7,…	1314	100	10996	4.35154	1.7464e-18	1.7464e-18	1.47912e-18		% Do not use this table as a general list of non-redundant GO categories	as it sets an extremely permissive
	NP_001246050		NP_726631			NP_476739			NP_476739			NP_524634			NP_476739			NP_001246050			GOTERM_BP_DIRECT	GO:0043161	proteasome-mediated ubiquitin-dependent protein catabolic process	37	2.5447	4.60022e-12	P40301, P40304, Q9XYN7, Q9VBP9, O77288, Q9W414, Q8IMB7, A0A0B4KHE9, Q9V3V6, Q8SZ19, Q9VJJ0, Q7K3Z3, Q7KLV9, A4V3L3, M9PG62, Q7K2G1, Q8SYQ2, A0A0B4KI10, Q9V3H2, P18053, Q9VZU7, P12881, Q9XZ61, I0DHK3, Q9VUJ1, O18413, P22769, Q9XZC3, M9PIG8, Q9V3W9, Q95083, A0A0B4KFH4, A0AQH0, Q9V3P6, P25161, C0MJU2, Q7KRW1, Q9W2N5, Q9XZJ4, Q9V3G7, Q7KMP8, P55035, Q9U7A2, Q9V405, P48601, Q9VNA5, A0A0B4KGE6, E1JGZ9,…	1314	88	10996	3.51851	9.35683e-09	4.67841e-09	7.92481e-09		% threshold to detect redundancies (c=0.10) and fill the 'representative' column	while normally c>=0.4 is recommended.
	NP_726631		NP_511052			NP_726631			NP_726631			NP_732572			NP_524634			NP_726631			GOTERM_BP_DIRECT	GO:0055114	oxidation-reduction process	98	6.74003	1.54409e-11	Q7KT11, L0CQN6, Q9VQL4, Q9V4U7, A0A0B4KFT4, L0CQN3, Q9VZQ8, Q9U1J0, Q9U1J1, Q9VG81, Q94541, Q9VXI1, Q95U76, Q9NIW1, Q9NIW0, O76804, Q9VRP3, Q7K511, Q9NIW2, Q9VJ28, P91938, Q9VXY0, Q9W022, Q9V4T5, L0CQM7, O76752, Q9VVR9, Q9V558, L0CPI6, Q9VWR2, M9PF91, L0CPI3, Q9V3P0, Q7JR71, Q9VVA4, A0A0F6QCQ6, B5RJL8, Q0E9C3, Q961V2, Q8SYF6, Q9VB69, Q963E0, Q9VKX2, A0A075BRU8, A0A0B4K6I6, Q95NF4, A0A0B4KGG9, Q8M…	1314	412	10996	1.99053	3.14067e-08	1.04689e-08	2.66001e-08		% To export a reduced-redundancy set of GO terms	go to the Scatterplot & Table tab	and export to CSV from there.
	NP_001259081		NP_477091			NP_524634			NP_652004			NP_726631			NP_523388			NP_476739			GOTERM_BP_DIRECT	GO:0006457	protein folding	40	2.75103	5.7555e-11	X2JGP4, Q8SWR6, Q95S46, A0A0B4KEH0, Q7KNF3, A0A0B4LFD2, Q9VL78, Q9VDS7, Q9VUQ1, Q9VJZ1, P29845, Q9VXI3, Q9VK69, Q86P87, P25007, Q9W227, Q9VAL7, P54399, Q9VRP3, Q7K3D4, Q53YH3, Q9V3V2, A0A0B4LID7, M9PBL3, Q86P47, Q9U916, P12613, Q9W022, P48375, H0RN81, Q0KHZ9, A1Z8U4, Q7JQR3, Q7KMR7, Q9VVA6, C7LA75, Q9VFV9, X2J5E8, O97125, Q9VXQ5, Q95RY2, A4V303, Q9XZ54, E1JIT4, Q7K3J0, B6IDM7, Q95SQ0, Q9W392, P11…	1314	108	10996	3.09939	1.17067e-07	2.92667e-08	9.91502e-08		term_ID	description	frequencyInDb	log10pvalue	uniqueness	dispensability	representative
	NP_476739		NP_476739			NP_001259081			NP_524634			NP_001259081			NP_732572			NP_477091			GOTERM_BP_DIRECT	GO:0006635	fatty acid beta-oxidation	18	1.23796	2.34404e-09	Q7KML2, Q9VL70, Q9VSA3, Q9VIX4, Q9V397, Q9VL68, Q0KIA8, Q9W1H8, Q8IPE8, Q7JWF1, Q9W3N9, Q9VZW7, A0A126GUQ4, Q9W2G9, Q9NIU5, Q9W2G8, Q9VI16, Q5U117, O77466, Q960K8, Q7K0I0, Q7JR58, Q9W0H6, B7Z028, G3KKP7, Q9VMD7, Q86BP1, B5RIN5	1314	29	10996	5.19414	4.76777e-06	9.53556e-07	4.03809e-06		GO:0002181	cytoplasmic translation	0.00064	-21.066	0.904	0	cytoplasmic translation
	NP_477091		NP_524816			NP_524448			NP_001259081			NP_652004			NP_652004			NP_524802			GOTERM_BP_DIRECT	GO:0042060	wound healing	26	1.78817	5.44962e-09	Q8MS79, E1JHD6, F6J1D0, M9NFF8, Q24298, Q9VC18, Q9VLN6, M9PBL6, Q9VZQ3, Q8IPE8, Q8IG99, Q9VU94, A8JNJ6, Q8INJ6, Q9VCI4, Q9W303, Q7KV69, Q9VMH2, Q8T0R7, B5RJG0, Q8MM24, Q9VQR8, Q99323, Q9VKR0, Q8MRH2, Q7KQ57, Q9VA73, Q23980, A0A0B4KHW3, Q8IGX1, Q94529, M9PCE5, Q8SY57, P40793, Q9U5D0, Q9V397, Q7K2W6, Q8SXA9, X2JEB6, P48148, A0A0B4LFJ1, Q7KV70, Q9VGH5, Q8MLZ7, A0A0B4JD95, A0A0B4JD57, M9NEU5, P25843,…	1314	60	10996	3.62628	1.10845e-05	1.84742e-06	9.38809e-06		GO:0043161	proteasome-mediated ubiquitin-dependent protein catabolic process	0.00226	-11.3372	0.896	0.248	cytoplasmic translation
	NP_524802		NP_524356			NP_724342			NP_726243			NP_572746			NP_524448			NP_652004			GOTERM_BP_DIRECT	GO:0001731	formation of translation preinitiation complex	16	1.10041	6.06628e-09	Q9W2D9, Q24208, X2JC79, Q8SYL3, X2JE34, L7EEF1, Q9U9Q4, Q8MRJ8, E2QCG7, Q9VTU4, F3YDB2, O77410, A0A0B4LFB3, Q8IR13, Q9W4X7, A0A0B4LFL2, O02195, Q7JVI3, Q7KUX7, Q9VCK0, Q9VXF8, Q26272, P41375, Q8MR88, Q9VN50, A0A0B4KGP8, A1ZAX1, Q9VN25, Q7PLL1, Q7PLL3, Q0E940	1314	24	10996	5.57889	1.23387e-05	1.76269e-06	1.04504e-05		GO:0000398	mRNA splicing, via spliceosome	0.00315	-4.3665	0.9	0.199	cytoplasmic translation
	NP_652004		NP_724342			NP_572746			NP_524448			NP_523388			NP_523795			NP_724342			GOTERM_BP_DIRECT	GO:0045454	cell redox homeostasis	23	1.58184	3.22187e-08	Q9VJZ6, X2JGP4, Q960D4, A1Z892, A0APL6, A0APL2, Q9VJZ1, Q9VVJ7, Q7KJC0, Q7KJC1, A0APL1, Q9VXI3, Q9V420, O77287, P54399, Q9VRP3, P91938, Q7KJB9, Q9VEJ0, Q9W022, Q9U5V9, Q7JQR3, Q7KMR7, Q9V3P0, Q9VQ79, C0MK69, Q8IGT3, X2JF59, Q8SXQ5, E1JGY5, E1JGY7, E1JGY6, Q9GPQ2, Q95TL8, Q9GPQ1, O77266, Q9N6X2, Q95SB0, C0MK70, A0A0B4K819, A2RVF1, Q95T75, Q960M4, Q3YMU0, M9PBQ4, A0A0B4K7H1, Q0E9N2, Q9V438, Q9W1I7,…	1314	52	10996	3.70138	6.55307e-05	8.19157e-06	5.55033e-05		GO:0010501	RNA secondary structure unwinding	0.00025	-2.0767	0.938	0.22	cytoplasmic translation
	NP_724342		NP_652004			NP_652004			NP_523899			NP_523795			NP_572746			NP_476812			GOTERM_BP_DIRECT	GO:0006413	translational initiation	22	1.51307	3.24191e-08	Q9W2D9, A0A0H4XWW0, X2JC79, Q8SYL3, X2JE34, L7EEF1, Q9U9Q4, E2QCG7, Q8MRJ8, P48598, Q9VTU4, F3YDB2, M9PBZ9, O77410, Q9W4X7, Q683T0, Q8IR13, Q683T1, A0A0B4LFL2, O02195, Q7KUX7, A0A0B4KGU4, Q9VXK6, Q02748, A8DZ29, Q9VCK0, Q7YU50, Q9VHP0, Q9NBW6, P41374, Q9VXF8, Q26272, P41375, C9QP42, Q8MR88, Q9VN50, A1ZAX1, Q9VN25, Q9VSS1, Q7PLL1, X2JFR6, O61380, Q7PLL3, Q0E940, Q9VHS8	1314	48	10996	3.83549	6.59383e-05	7.32669e-06	5.58486e-05		GO:0006886	intracellular protein transport	0.01199	-5.9031	0.842	0	intracellular protein transport
	NP_476812		NP_726243			NP_524816			NP_524356			NP_524448			NP_524356			NP_523795			GOTERM_BP_DIRECT	GO:0006099	tricarboxylic acid cycle	20	1.37552	4.68278e-08	A0A126GUR6, Q9V470, A0A0B4JCW4, Q8SXM1, A1Z6S7, Q9VKX2, Q8T996, Q9VWH4, A8JNU6, O44116, A8JRB8, A1Z6S6, Q95U38, Q9VHJ8, Q94523, B7Z0E0, Q94522, Q9W3X6, P21914, B5X0J6, Q8IRQ5, Q8MQS7, Q8IQA7, Q5U175, Q9VD58, M9MRQ9, Q9VVC5, Q8MYW1, A8JRC1, Q8IQQ0, Q9VEB1, Q9VGQ1, Q9V9J3, Q8IGI6, Q8T9J9, Q86LF4, Q8MT18, Q9VVL7, Q9VSI6, Q9W401, Q7KUB0, Q9NFX0, Q7KUB1, A1Z6I9, Q9VIE8, Q9VGS3	1314	41	10996	4.08212	9.52433e-05	9.52474e-06	8.06705e-05		GO:0015991	ATP hydrolysis coupled proton transport	0.00163	-5.6021	0.843	0.264	intracellular protein transport
	NP_523795		NP_523800			NP_726243			NP_523795			NP_726243			NP_476908			NP_476772			GOTERM_BP_DIRECT	GO:0006414	translational elongation	12	0.825309	5.84573e-08	Q9VL18, Q9VJC7, Q86NS3, A1Z9E3, P05389, P08570, Q8T3U3, A4V3Q6, Q9VAX8, C6TP87, M9PBK5, O96827, Q7K3V6, A0A0B4LFL3, Q9NJH0, P13060, P05303, A0A0B4JD11, Q95TV3, Q86NS6, P08736	1314	15	10996	6.69467	0.000118895	1.08092e-05	0.000100705		GO:0006839	mitochondrial transport	0.00182	-0.9413	0.929	0.267	intracellular protein transport
	NP_476772		NP_511115			NP_523388			NP_542445			NP_542445			NP_542445			NP_523388			GOTERM_BP_DIRECT	GO:0006446	regulation of translational initiation	13	0.894085	4.01846e-07	Q9VNV3, Q9W2D9, Q8MRJ8, E2QCG7, Q8MR88, Q9VTU4, Q9VN50, O77410, A1ZAX1, A0A0B4LFB3, Q9W4X7, Q9VN25, A0A0B4LFL2, O02195, O76922, Q7JVI3, Q0E940, Q9VCK0, Q95PE5	1314	20	10996	5.43942	0.000817021	6.81106e-05	0.00069226		GO:0016192	vesicle-mediated transport	0.01085	-3.1124	0.92	0.32	intracellular protein transport
	NP_523388		NP_732572			NP_523795			NP_523988			NP_524356			NP_523988			NP_476908			GOTERM_BP_DIRECT	GO:0000281	mitotic cytokinesis	24	1.65062	7.60878e-07	Q23983, C0MJE4, F6J1D0, Q07327, Q2VA12, A0A0B4KH28, P54359, Q9VZQ3, M9PBL6, Q9VKJ9, A8JNJ6, M9PJN9, Q24547, A0A126GV04, Q7KV69, P10987, A0A0B4KHL2, Q99323, P06605, Q8MRH2, Q8T0Q4, Q7KQ57, A0A0B4JCZ4, Q23980, M9PEL1, P27619, Q540V5, X2JE15, Q8IGJ0, P42207, Q7K012, A0A0B4LFU5, X2JCP8, P45594, P48148, Q9VDI1, Q7KV70, E1JJA5, A0A0B4JD95, E1JJA4, Q8T9L0, A0A0B4JD57, E1JIL4, M9NEU5, A4V4J0, P25843, Q99…	1314	65	10996	3.08985	0.00154643	0.000119041	0.00131076		GO:0016197	endosomal transport	0.00131	-1.2991	0.931	0.259	intracellular protein transport
	NP_476908		NP_476772			NP_511052			NP_511115			NP_001259660			NP_476832			NP_726243			GOTERM_BP_DIRECT	GO:0006974	cellular response to DNA damage stimulus	32	2.20083	9.9368e-07	Q27268, A0A0B4KH25, D3DMW7, Q9XYN7, Q24192, A0A0B4KHE9, Q9VRP3, Q9VJJ0, P91938, Q8IPG1, P48375, Q9W022, H0RN81, Q06559, Q8SYQ2, C9QP42, Q1LZ47, A0A0B4KI10, Q9VLQ8, A4V448, Q7KMR7, Q9V3P0, Q9VUJ1, P22769, O18413, X2JCE7, M9PC90, M9PIG8, M9PCX2, E1JHB8, Q9W3K5, A0AQH0, Q8T9F6, Q9V3P6, Q9VHS8, C0MJU2, Q7KTI8, X2JF59, Q95P10, Q9VYG1, Q8T4M0, Q7KTI7, E1JHB7, Q9VX03, E1JHB6, A1Z7V8, Q9XZJ4, P08985, A1Z…	1314	105	10996	2.55035	0.00201911	0.000144357	0.0017118		GO:0006909	phagocytosis	0.00051	-5.3179	0.825	0.386	intracellular protein transport
	NP_726381		NP_523795			NP_524079			NP_572746			NP_511052			NP_722721			NP_511115			GOTERM_BP_DIRECT	GO:0006886	intracellular protein transport	32	2.20083	1.24631e-06	Q23983, Q24253, P13496, X2JC31, Q2VA12, M9PBQ0, O77285, Q1EBX0, Q9VKJ9, M9NDC3, M9PEC8, Q9VV76, M9PIF1, Q24547, A0A126GV04, Q6NP48, Q95RP4, P45437, Q9NCC3, M9PEX2, A0A0B4KHL2, Q9U6R9, Q9VZ23, P17210, Q9W277, Q7KVR8, Q7KVR7, M9PHG8, A0A0B4JCZ4, Q9W0N6, Q9VWA1, Q9NFR8, P91926, P37276, Q9VV82, A4V4A5, Q9W486, F3YD98, M9PF36, Q9W388, E1JI22, E8NH12, Q9TVM2, Q9VP46, Q960F2, Q9W3N6, Q6NP24, M9PE73, O18…	1314	106	10996	2.52629	0.00253179	0.000168986	0.00214701		GO:0007623	circadian rhythm	0.00057	-1.5337	0.989	0	circadian rhythm
	NP_726243		NP_729448			NP_511115			NP_724342			NP_523791			NP_727563			NP_733141			GOTERM_BP_DIRECT	GO:0015991	ATP hydrolysis coupled proton transport	18	1.23796	2.49968e-06	Q6W4K9, H9ZJM5, A0A0B4LGS4, Q8SZ31, E1JIR4, B7YZI0, Q6W4M9, X2JH42, Q9V7N5, P31409, Q9W4P5, P13607, A0A0B4KGG8, Q7JR49, Q24583, V9GZU6, Q8MLX7, M9PD18, L0MQ04, P48602, Q27331, P54611, M9PDK5, E1JIJ5, A4V0N4, Q9V3J1, Q8IQG3, Q05825, Q9VE75, Q8MXF7, B5RIT8, Q9VHG4, P35381, Q9VP18, P23380, Q9V7D2	1314	42	10996	3.58643	0.00507145	0.000317722	0.00430612		GO:0008152	metabolic process	0.75387	-1.0018	0.999	0	metabolism
	NP_511115		NP_524367			NP_476772			NP_523388			NP_729448			NP_511052			NP_536731			GOTERM_BP_DIRECT	GO:0045214	sarcomere organization	15	1.03164	2.5401e-06	C8VV50, A0A0B4KEY5, Q9VSL8, A4V4Q6, Q8MT81, M9NF46, M9PGA7, M9PJM6, A1ZA89, M9PGY4, Q02645, M9PBW9, Q7KQP6, E4NKM1, M9PF06, Q9I7U4, P36188, Q24410, Q24411, Q1ZYJ8, M9NDX0, E1JIT0, Q9GT67, M9PGZ0, P19351, F0JAG6, M9PEA5, Q8MZ51, M9PEA0, Q26433, X2JBP9, M9PEA9, A0A0B4JD57, A0A0B4KHV5, A8DYP0, M9NFC0, X2JD89, B9EQV5, O76280, A0A0B4LGI5, O76281, A0A0B4K7Q4, P82147, M9PEJ8, Q9VU68, M9PJQ5, M9NH88, A0A…	1314	30	10996	4.18417	0.00515325	0.00030387	0.00437575		GO:0040011	locomotion	0.00997	-1.1007	0.994	0	locomotion
	NP_733141		NP_523388			NP_542445			NP_476908			NP_476908			NP_724342			NP_732005			GOTERM_BP_DIRECT	GO:0006909	phagocytosis	49	3.37001	4.81395e-06	Q23983, Q0E8F4, Q0E8F5, X2JDD7, Q2VA12, M9PH10, C8VV50, M9NFF8, O77410, Q9VLZ0, X2JGK6, O77285, Q9VSL8, Q94540, Q9W555, Q9U8A9, O97111, P25439, Q11002, P54367, Q9VEJ0, A4V488, M9PBW9, Q867W7, Q4LDP7, Q8MR88, M9PF06, A0A0B4KHL2, P10987, P36179, Q867H5, Q9VMD7, P46461, Q9VMD9, Q8IPH4, Q8IPH5, M9NDI6, Q86G43, Q9NFV6, Q9NFV7, X2JCP8, Q8IQP1, Q07152, Q8IQP2, Q9XZU1, Q24584, Q9VG69, F0JAG2, A4V391, A0A…	1314	209	10996	1.96196	0.00974382	0.00054383	0.0082927		GO:0042060	wound healing	0.00094	-8.2636	0.917	0	wound healing
	NP_536731		NP_542445			NP_476908			NP_523791			NP_001286607			NP_524497			NP_524448			GOTERM_BP_DIRECT	GO:0007269	neurotransmitter secretion	27	1.85695	9.03268e-06	Q23983, E3CTP7, Q24253, Q9VH76, E1JJ78, X2JC31, Q07327, A0A0B4KH28, M9PH10, O61639, Q9NFU0, M9PDC7, Q9VI75, B5RIU6, Q8WQ61, Q7KVX5, M9PBU6, Q7KU90, P61209, Q24349, Q7KU93, A0A0B4KFE2, Q9VIF7, Q8T3J6, Q24547, Q8MMD2, A0A126GV04, A0A0B4K603, A0A0B4KGC6, Q8MMD3, A0A0B4KGP6, Q8INU2, Q9U6R9, Q8T0I6, C7LA75, Q7KVR8, Q7KVR7, A0A0B4KF90, A0A0B4JCZ4, Q9VWA1, P91927, P46461, A0A126GUS7, M9PEL1, P91926, Q9V…	1314	89	10996	2.53871	0.0182048	0.000966509	0.0155595		GO:0072347	response to anesthetic	1e-05	-1.8086	0.938	0.323	wound healing
	NP_732005		NP_524079			NP_524356			NP_511052			NP_608748			NP_001286796			NP_542445			GOTERM_BP_DIRECT	GO:0006120	mitochondrial electron transport, NADH to ubiquinone	16	1.10041	9.54236e-06	Q8SYB3, Q7JZK1, Q9VXZ0, A4V383, Q9VVF0, Q9VR00, Q9VX36, Q9VMI3, Q8SY88, Q8SXT0, Q9VQM2, Q9VJZ4, Q9VF27, P91929, Q7JYN2, Q86NN5, Q9V4E0, O97418, Q9VPE2, Q9W402, Q8SZF2, Q9W125, Q9VXK7	1314	37	10996	3.61874	0.0192221	0.000969992	0.0164374		GO:0007264	small GTPase mediated signal transduction	0.00485	-0.9742	0.793	0.374	wound healing
	NP_524448		NP_001261306			NP_523791			NP_524352			NP_733141			NP_523791			NP_001014522			GOTERM_BP_DIRECT	GO:0033539	fatty acid beta-oxidation using acyl-CoA dehydrogenase	10	0.687758	1.22661e-05	Q7KML2, Q9VSA3, Q9W2G9, Q9W2G8, Q9VIX4, Q5U117, Q7K0I0, Q7KLW5, Q9VVU1, Q7KN94, A1ZBJ2, G3KKP7, B7Z028, Q9VMD7, B5RIN5	1314	15	10996	5.57889	0.0246407	0.00118736	0.0211287		GO:0009612	response to mechanical stimulus	0.00035	-2.7073	0.916	0.247	wound healing
	NP_542445		NP_476832			NP_476832			NP_476832			NP_727563			NP_476772			NP_724343			GOTERM_BP_DIRECT	GO:0048488	synaptic vesicle endocytosis	15	1.03164	1.52991e-05	E3CTP7, E1JJ78, Q9V3I2, A0A0B4KH28, O61639, M9PDC7, Q9VI75, Q8WQ61, B5RIU6, M9PBU6, Q7KU90, P61209, Q7KU93, A0A0B4KFE2, Q9VIF7, M9PJN9, Q8MMD2, A0A0B4K603, A0A0B4KGC6, Q8MMD3, Q8INU2, Q8T0I6, A0A0B4KF90, M9PDL9, P91926, Q9VS85, O61618, P27619, A0A0B4K631, Q8T068, X2JE15, Q8IGJ0, Q9NH51, A0A0B4LFU5, M9PEM7, E8NH12, Q9U741, Q9U740, Q9VDI1, A0A0B4KEW6, E1JJA5, M9PG22, E1JJA4, M9PEF2, Q9VD13, A4V4J0,…	1314	34	10996	3.69192	0.0306394	0.00141348	0.0263526		GO:0032482	Rab protein signal transduction	2e-05	-0.9865	0.847	0.38	wound healing
	NP_001014522		NP_001286796			NP_523988			NP_001259660			NP_523899			NP_608748			NP_610443			GOTERM_BP_DIRECT	GO:0015992	proton transport	13	0.894085	1.5464e-05	Q9VKM3, Q24251, Q6W4K9, Q9W141, O01666, Q05825, B7YZI0, Q9W2X6, Q6W4M9, X2JH42, Q9V7N5, Q24407, Q8MXF7, Q94516, V9GZU6, Q8MLX7, P35381, M9PD18, L0MQ04, D1Z3A2, P48602, Q24439, A0A0B4LHL7, Q9V7D2	1314	26	10996	4.18417	0.0309645	0.00136663	0.0266366		GO:0045471	response to ethanol	0.00016	-1.9402	0.919	0.235	wound healing
	NP_724343		NP_476908			NP_524352			NP_524497			NP_511115			NP_523899			NP_524303			GOTERM_BP_DIRECT	GO:0006897	endocytosis	21	1.44429	2.54108e-05	Q86NK8, O76742, Q59DW8, Q9VQQ6, Q9V3I2, X2JC31, Q8IGH2, Q8INB6, Q9Y1I2, M9PBL6, Q9VZQ3, B5RIU6, Q9V6X7, M9PBU6, Q7KU90, M9NE07, Q7KU93, A8JNJ6, A8Y582, A0A0B4K6W2, M9PJN9, Q8T8W3, A8E6L6, Q9VLQ9, Q7KV69, X2J8I7, Q95RP4, A0A0B4KHL4, Q9NCC3, Q9VXB0, P55824, A0A0B4K7S0, Q8T0I6, Q9W277, Q8MRH2, A0A0B4K697, Q7KQ57, Q86BR9, Q7PLP5, Q23980, Q4AB31, Q7PLP4, P91926, Q9VS85, P27619, X2JE15, M9NDI3, Q8IHB0,…	1314	63	10996	2.78945	0.0503733	0.00215128	0.0437663		GO:0008593	regulation of Notch signaling pathway	0.00026	-3.6364	0.808	0.243	wound healing
	NP_610443		NP_523791			NP_001286607			NP_476772			NP_476772			NP_572319			NP_732572			GOTERM_BP_DIRECT	GO:0007016	cytoskeletal anchoring at plasma membrane	9	0.618982	2.993e-05	Q9GT67, O46037, Q9VIX2, Q9VIX3, Q0KIE7, F0JAG6, P35220, Q8STB9, E3CTS5, Q2PDT4, Q9VSL8, M9NDM3, Q9V400, Q966T5, Q24584, M9PGA7, Q9BPQ9, Q9NHC7, D3DMM0, A1ZA89, Q1EC76, M9PBW9, Q9VHC3, Q960C2, A0A0C4DHF6, Q8SYE7, X2JAB9, M9PF06, Q9GSE0, Q95UF0, M9MS06, Q8INW7, Q8T0G6, X2JBG9, P18091, Q8MQX3, Q24241, M9PEJ8, Q95TU4, Q8WR09, Q8WR08	1314	13	10996	5.79347	0.0590625	0.00243218	0.0515481		GO:0060361	flight	1e-05	-2.0334	0.977	0	flight
	NP_729448		NP_524352			NP_733141			NP_727563			NP_476832			NP_477279			NP_523560			GOTERM_BP_DIRECT	GO:0019991	septate junction assembly	14	0.962861	3.66589e-05	Q7KRY7, A0A0B4K7W1, H9ZJM5, M9PJI4, Q4PLW2, Q9VIJ4, Q9NK80, E1JIR4, E1JIZ0, A0A0B4K784, C1C536, E1JIZ2, H5V8A7, P13607, E1JIZ1, Q7KT16, Q2PDR9, Q7YU32, P20241, A4V0B5, E1JJF8, Q86LF3, M9PHK8, E1JJF9, B5RIT8, A0A0B4KHY2, A0A0B4LFX4, P31007, A1XXK7, A0A0B4K6I1, A1XXK4, A1XXK3, U3RC96, Q8IQH0, A1XXK5, A1XXK0, A1XXK2, A1XXK1, Q9V8R9, Q9VN14, Q7KT70, Q8SXI6, A0A0B4KGG8, E8NH13, Q24372, A0A0B4K6M4, Q9V…	1314	32	10996	3.66115	0.0718533	0.00286379	0.0631336		GO:0009058	biosynthetic process	0.31611	-1.3601	0.988	0.016	biosynthesis
	NP_524303		NP_733141			NP_477279			NP_650477			NP_724342			NP_476616			NP_524356			GOTERM_BP_DIRECT	GO:0000398	mRNA splicing, via spliceosome	49	3.37001	4.2997e-05	Q27268, Q86NT3, Q8INP0, A0A0B4K6K1, A0A0B4K6T7, P17133, Q5U0U3, Q9VL71, Q8T6B9, E1JJM0, A0A0B4KH21, A0A0B4KH24, Q94540, Q9W0M7, E1JGL8, A0A0B4KHT5, A4V193, Q86NS3, M9PC89, Q8IGE9, Q9VQK7, Q9GNC8, M9NH51, A0A0B4KGY6, A1Z8U0, A0A0B4K6A3, O61646, Q960V2, M9PC90, Q9VG73, Q9Y134, Q9VPR5, Q9VTW6, Q9V3P3, P41073, A0A0B4LGY5, P26686, Q94901, Q8T4D1, O44437, Q9VU02, Q9VN21, Q7KSN8, A8JR54, O76922, Q8IR16,…	1314	226	10996	1.81437	0.0837425	0.00323394	0.0740453		GO:0006457	protein folding	0.00903	-10.2396	0.962	0.027	protein folding
	NP_732572		NP_727563			NP_477091			NP_001286796			NP_524352			NP_650477			NP_524358			GOTERM_BP_DIRECT	GO:0006090	pyruvate metabolic process	9	0.618982	6.25176e-05	M9PCG1, Q1WWF8, Q9VB69, B0F585, B0F586, A9J7N9, B0F584, Q7KTK9, P91622, A0A0B4K6I6, Q9VM14, Q7YU05, M9PCA2, O62619, Q9U1J0, Q7KVX1, Q8IML6, E1JIZ4, A0A0B4KFG2, A0A0B4K7V5, E1JIZ5, B0F5A6, A8DY78, B0F5A7, Q9W4H6, M9PCU4, Q9VLC5, Q9W3N9, B0F5B2, B0F5B1, B0F5B3, B0F597, B0F590, B0F593, Q9VB96, Q7K5K3, B0F5B7	1314	14	10996	5.37965	0.119411	0.0045313	0.107645		GO:0042026	protein refolding	0.00069	-3.4056	0.964	0.027	protein refolding
	NP_523560		NP_572746			NP_650477			NP_001286607			NP_477279			NP_524079			NP_511052			GOTERM_BP_DIRECT	GO:0022008	neurogenesis	99	6.8088	6.87514e-05	Q9VW26, M9PFH6, A0A0B4K6K1, F6J1D0, P17133, Q9VL71, P54359, Q9VK69, A0A0B4LGH1, Q9W414, Q5G1W2, Q9VAC1, A0A0B4KFE4, P91938, P54367, M9PC89, M9NH51, A0A0B4KHL7, Q7K738, Q24117, A1Z8U4, Q95WY3, Q95WY4, A1Z8U0, Q9VG70, M9NDP1, P36179, Q960V2, Q8MLY8, Q9VFV9, O97125, Q24319, Q8IGT5, P91928, Q9VTW6, C0MJU2, P91926, Q8IH91, Q6NNV7, Q8IQW2, O77430, Q9Y0Y2, Q9VWD1, Q59E29, P48604, Q9VNA5, Q961E2, Q94522,…	1314	565	10996	1.46631	0.130507	0.00481064	0.118372		GO:0006914	autophagy	0.0023	-0.7559	0.965	0.03	autophagy
	NP_524356		NP_524448			NP_722721			NP_572319			NP_648905			NP_511115			NP_477485			GOTERM_BP_DIRECT	GO:0000902	cell morphogenesis	18	1.23796	8.7792e-05	Q7KRY7, Q7JV23, Q9W2N0, A0A0B4K6I1, Q95SY7, A0A0B4K7W1, Q9VD29, U3RC96, P55162, Q24298, X2JAI2, E1JIZ0, A0A0B4K784, O77285, E1JIZ2, P45594, E1JIZ1, Q9VQ94, A1Z784, E1JJI5, A0A0B4K6M4, Q9VCR4, Q9VIM5, P54367, M9NEU5, Q9VPX7, Q9VMH2, P25843, P45437, Q9VPX6, Q9VMH4, A0A0B4KHN3, Q95SR1, Q7KN55, A0A0B4KI37, Q9W0B8, A0A0B4KHY2, Q9NFN8, Q1WWG0, Q24179, M9PC99, A8DY67	1314	53	10996	2.84208	0.16354	0.00593488	0.151132		GO:0045454	cell redox homeostasis	0.00861	-7.4921	0.754	0.034	cell redox homeostasis
	NP_524358		NP_648238			NP_523560			NP_476616			NP_524290			NP_524352			NP_477369			GOTERM_BP_DIRECT	GO:0030239	myofibril assembly	9	0.618982	0.000119948	M9PJQ5, A8JRH3, C7LAH8, M9NH88, P18432, E6PBY8, A0A0B4KHF2, A4V1N8, A4V1N9, M9NH07, A4V4Q6, E4NKJ4, E4NKJ3, M9NF46, M9PJM6, M9NCU7, E1JJ21, A0A0B4K7R6, E4NKM1, P36188, Q99323, M9NEP1, Q24410, Q24411, A0A0B4K6N4, P05661, P19351, A0A0B4KHW6, M9ND95, M9PHJ0, A0A0S0WIH4, M9PHR2, M9NDM6, P48148, E1JHJ3, Q26433, X2JBP9, E1JHJ5, E1JHJ4, A0A0B4JD95, A0A0B4JD57, Q9VA58, Q9VA59, Q9VA56, O46231, P35415, M9N…	1314	15	10996	5.021	0.216504	0.00783971	0.206434		GO:0000281	mitotic cytokinesis	0.0007	-6.1186	0.826	0.156	cell redox homeostasis
	NP_511052		NP_477485			NP_536731			NP_733141			NP_477091			NP_727252			NP_650190			GOTERM_BP_DIRECT	GO:0008103	oocyte microtubule cytoskeleton polarization	10	0.687758	0.000144711	Q8SWR6, A0A0B4KEH0, X2JC31, Q8IGH2, C6TP70, M9MRY3, O18335, O18334, X2J5T3, P92177, Q9VPX7, Q9VPA7, Q9VPX6, P12370, M9MS72, Q7KN55, M9MS76, P17210, M9NDR2, M9PDB8, P16568, P29742, M9PDL9, P29310, M9MS37, P16905, H1UUF3	1314	19	10996	4.40439	0.254995	0.00915669	0.249002		GO:0016246	RNA interference	0.00011	-1.51	0.81	0.191	cell redox homeostasis
	NP_477485		NP_536731			NP_476616			NP_608748			NP_523560			NP_733141			NP_523791			GOTERM_BP_DIRECT	GO:0006890	retrograde vesicle-mediated transport, Golgi to ER	10	0.687758	0.000144711	Q0E8F4, X2J5T3, Q0E8F5, Q9VV89, Q4LDP7, E1JHY0, X2JGK6, Q9I7R1, O62621, Q9W0B8, O77285, Q8IQP1, Q9Y0Y5, Q8IQP2, O76767, Q9W555, Q9U8A9, Q7K7G0, Q24179, Q9W3M8, O18334	1314	19	10996	4.40439	0.254995	0.00915669	0.249002		GO:0061025	membrane fusion	0.00145	-3.8069	0.814	0.28	cell redox homeostasis
	NP_523800		NP_610774			NP_649696			NP_524290			NP_524497			NP_001286607			NP_524079			GOTERM_BP_DIRECT	GO:0010883	regulation of lipid storage	10	0.687758	0.000144711	Q0E8F4, Q0E8F5, Q9VV89, Q2VA12, E1JHY0, A0A0B4LEY0, Q86PD0, X2JGK6, O77285, Q8IQP1, Q8IQP2, Q9W555, P61209, Q9U8A9, Q7K7G0, M9PG22, A1Z7S2, F6JQA6, A1Z7S3, Q7KY07, A1Z7S1, P45437, Q4LDP7, A0A0B4KHL2, O77277, Q9I7R1, O62621, Q8I0G5, Q9W0B8, Q8T0G8, Q8IH37	1314	19	10996	4.40439	0.254995	0.00915669	0.249002		GO:0048102	autophagic cell death	6e-05	-1.8859	0.875	0.129	cell redox homeostasis
	NP_477369		NP_476616			NP_651762			NP_523742			NP_476813			NP_523560			NP_524873			GOTERM_BP_DIRECT	GO:0007409	axonogenesis	19	1.30674	0.000145107	M9PF16, Q24036, M9PFH6, Q9V3I2, Q53XG2, M9NFF8, Q24298, P55162, Q9NFU0, A0A0B4LGH1, Q9W596, P25439, M9PFS6, Q966V5, Q59E30, P20241, A0A0B4KGP6, Q24114, A4V448, P17210, E1JJF8, E1JJF9, E1JJN1, Q9W3K5, A0A126GUS7, M9PHG4, A4IJ78, Q9U5L1, P08841, M9MS15, P40793, Q95RI5, B3LF78, Q00963, P45594, P35128, Q59E29, B5RIS4, A0A0B4KFN9, D0Z756, M9PFM5, M9PFW1, A8E6R6, Q86BI4, M9NEZ5, M9NGG5, Q7K2X5, P23654,…	1314	60	10996	2.64997	0.255595	0.00890466	0.249683		GO:0018279	protein N-linked glycosylation via asparagine	0.00015	-1.0852	0.835	0.353	cell redox homeostasis
	NP_650190		NP_523899			NP_610527			NP_648905			NP_476616			NP_523742			NP_723300			GOTERM_BP_DIRECT	GO:0030707	ovarian follicle cell development	25	1.71939	0.000145475	Q7KRY7, A0A0B4K7W1, E1JHD6, D3DMW7, F6J1D0, Q07327, Q24192, M9NFF8, Q8T0L3, E1JIZ0, Q9VZQ3, E1JIZ2, E1JIZ1, M9PDQ0, Q9W414, P13395, Q8SZ19, Q960G3, M9PJN9, Q7KVY5, Q8MRH2, A4V3W1, A4V3W2, Q23980, P91926, A0A0B4K6I1, Q8IGX1, P27619, U3RC96, X2JE15, Q6A4T7, Q6A4T5, Q7KV70, A4V391, O18335, P13468, B6IDN4, A4V4J0, Q6A4S5, Q99140, A0A0B4KHN3, M9NGZ2, Q95SR1, A4V4I8, M9PEB3, P40423, C0PUX5, P08646, Q8I…	1314	92	10996	2.27401	0.256151	0.00866567	0.250314		GO:0055114	oxidation-reduction process	0.1506	-10.8125	0.872	0.216	cell redox homeostasis
	NP_523791		NP_572319			NP_727252			NP_523560			NP_650477			NP_477210			NP_477081			GOTERM_BP_DIRECT	GO:0061025	membrane fusion	8	0.550206	0.000156415	Q7K3Z3, E1JJA4, Q8T9L0, M9PJN9, Q24547, P27619, A0A126GV04, Q9VH76, A4V4J0, X2JE15, A0A0B4LHV8, Q9U6R9, A4V4I8, M9PHQ0, A0A0B4JCZ4, Q9VQE0, Q8IHG0, E1JJA5, Q9W3N6, Q9NFR8, Q9VC57	1314	12	10996	5.57889	0.272523	0.00904944	0.269115		GO:0030198	extracellular matrix organization	0.0006	-1.0908	0.765	0.349	cell redox homeostasis
	NP_524079		NP_722721			NP_648238			NP_524816			NP_523988			NP_477042			NP_650234			GOTERM_BP_DIRECT	GO:0061343	cell adhesion involved in heart morphogenesis	8	0.550206	0.000156415	Q7YU32, P20241, Q8IQH0, Q1RL12, Q9V8R9, Q9VN14, Q9NK80, Q24048, M9NEZ5, Q7KT70, A4V0B5, Q94887, P16378, H5V8A7, E1JJF8, Q86LF3, D5AEN0, E1JJF9, Q24372, A0A0B4LFX4, A0A0B4LG23	1314	12	10996	5.57889	0.272523	0.00904944	0.269115		GO:0010529	negative regulation of transposition	3e-05	-0.8695	0.841	0.395	cell redox homeostasis
	NP_524873		NP_649696			NP_524210			NP_523842			NP_523742			NP_523842			NP_722721			GOTERM_BP_DIRECT	GO:0008340	determination of adult lifespan	38	2.61348	0.000186722	I1V4Y3, Q8IHH3, A0A0B4K7W7, M9PH10, A0A0B4K7W3, A0A0B4LF82, E1JIR4, Q9Y1I2, C6TP70, Q86P89, Q8T0L3, Q9U1J1, Q9W1H8, Q9NIW1, Q8IPE8, Q9NIW0, Q9NIW2, P53624, Q11002, A0A0B4LHL7, P91938, Q9VEJ0, P29613, M9NEL3, A0A0B4K8A1, B7Z002, Q8MYW1, A0A0B4K8A2, M9PF91, A0A0B4LF93, Q9V3P0, Q6NND8, Q6NP08, O97125, P46461, Q9VPR1, Q9VGS3, A0A126GUN9, Q8T3U3, Q0E914, A1ZBN3, A0A0B4K7I2, A4V4S5, A0A0B4KGG8, A8ILB3,…	1314	170	10996	1.87057	0.316022	0.0104953	0.321181		GO:0007163	establishment or maintenance of cell polarity	0.00099	-1.3737	0.86	0.16	cell redox homeostasis
	NP_723300		NP_523560			NP_523899			NP_573109			NP_572319			NP_648238			NP_001014553			GOTERM_BP_DIRECT	GO:0035220	wing disc development	24	1.65062	0.000192566	A0A0B4KFX5, A0A0B4KHB2, Q9VN86, P05031, Q9V3I2, A0A0B4KFT4, Q8SX77, Q53XG2, A1Z927, F0JAJ7, A1Z928, A0A0B4LF82, F0JAJ6, Q5U0Y0, M9PCC1, Q9V3Z9, H5V8F3, M9NE01, Q9V9X4, Q966V5, Q9VYV4, Q8INF1, Q960C3, A0A0B4KG65, A4V2S3, Q24117, Q9W4K0, Q24114, C1C553, A0A0B4LF93, M9NDP1, A0A0S0WGW8, P52302, Q27889, P20354, A0A126GUN9, Q9VHX4, O77025, Q9W2N0, O46036, Q8I062, E1JIK6, Q95U15, Q9VIX2, Q9VIX3, Q7KSD3,…	1314	88	10996	2.28227	0.324104	0.0105311	0.331216		GO:0006537	glutamate biosynthetic process	0.00088	-2.6043	0.819	0.357	cell redox homeostasis
	NP_477081		NP_609299			NP_523842			NP_001138224			NP_524816			NP_651762			NP_730695			GOTERM_BP_DIRECT	GO:0019233	sensory perception of pain	102	7.01513	0.000196465	Q86NK8, M9PCG1, Q9VP65, E3CTP7, M9PFH6, A0A0B4KFT4, M9PBG5, Q7KVX1, Q8MZ78, Q9U1J0, Q4V6M1, Q7KVX5, Q8MM97, Q9W1H8, M9PDX8, Q8IG99, O97111, Q9VYI0, Q8IMT6, A0A0B4KFE4, P91938, Q960G3, M9PGY4, L0CPZ9, Q7K738, Q9VX36, Q9VPG4, A0A0B4KHL4, Q24117, Q9U1I5, Q9V3A8, L0CRH5, Q9I7U4, M9NDP1, Q00168, Q8T0M5, Q9W1G7, M9PDH1, Q9VPG5, A0A0B4K697, L0CPZ4, A0A0B4LG59, Q9VWA1, Q24319, M9PC99, P91926, M9PGZ0, Q9V…	1314	602	10996	1.41789	0.329445	0.010462	0.337912		GO:0019991	septate junction assembly	2e-05	-4.4353	0.781	0.12	cell redox homeostasis
	NP_650234		NP_524586			NP_608748			NP_523741			NP_730695			NP_523401			NP_572746			GOTERM_BP_DIRECT	GO:0008360	regulation of cell shape	27	1.85695	0.000197123	Q86NK8, X2JCI0, H9ZJM5, Q59DW8, D3DMW7, Q8INB6, Q08012, Q24192, M9NFF8, P55162, E1JIR4, A0A0B4K6T4, Q8MRA4, X2JAI2, Q9VSL8, P13607, M9PDQ0, P13395, X2JAF4, M9NDC3, P61209, E1JJI5, O97111, X2JDI1, M9PJ19, M9PBL3, Q9VIM5, P54367, Q8IPG1, M9PBW9, Q960C2, Q1LZ47, Q9VMH2, A0A0B4KHL4, Q9VLQ8, M9PF06, Q9VZ23, B5RIT8, A0A0B4K697, E1JHB8, M9PCX2, P14318, Q86BR9, Q8T9F6, Q8IGT0, Q9NFN9, Q4AB31, P08645, M9P…	1314	105	10996	2.15186	0.330342	0.0102291	0.339042		GO:0006098	pentose-phosphate shunt	0.00287	-3.3862	0.792	0.286	cell redox homeostasis
	NP_722721		NP_523842			NP_611964			NP_648238			NP_722721			NP_524210			NP_524326			GOTERM_BP_DIRECT	GO:0008593	regulation of Notch signaling pathway	15	1.03164	0.000230935	Q7KRY7, Q7JV23, A0A0B4K7W1, O76742, O46092, M9PJI4, Q4PLW2, Q9Y1I2, C1C536, E1JIZ0, A0A0B4K784, E1JIZ2, Q2XXU2, Q9W4P5, E1JIZ1, Q9V6X7, A1Z784, Q7KU90, M9PBU6, Q8MLX7, Q9VKJ9, M9PD18, Q7KU93, Q9V3V2, A8E6L6, Q8T0I6, Q8MXF7, Q24593, M9PHK8, A0A0B4KHY2, Q9W543, Q8T0Q4, P31007, A0A0B4K6I1, Q9VS85, Q9XZ54, U3RC96, A4V4S5, M9PEM7, Q9U741, V9GZU6, E8NH13, Q9U740, A0A0B4K6M4, P48602, M9PEF2, M9NGZ2, A0A…	1314	42	10996	2.98869	0.374858	0.0116757	0.397088		GO:0006099	tricarboxylic acid cycle	0.00469	-7.3298	0.806	0.185	cell redox homeostasis
	NP_001014553		NP_477042			NP_651668			NP_477369			NP_523528			NP_476676			NP_648905			GOTERM_BP_DIRECT	GO:0000381	regulation of alternative mRNA splicing, via spliceosome	21	1.44429	0.000250691	Q27268, Q960R6, Q9V3V0, Q7KLW9, A0A0B4K6K1, A1ZAK7, A0A0B4K6T7, Q9VL71, P17133, A1ZAK9, A1ZAK8, Q24491, Q8T6B9, Q24562, Q9VSH4, Q5LK30, L0CR28, A4V193, P19109, L0CPZ9, M9PC89, M9NH51, A0A126GV03, M9NF89, E1JJ68, C9QP42, L0CRH5, Q9VUV9, A0A0B4K6A3, O61646, L0CPR4, Q7KA80, M9PC90, L0CR32, B3DNL7, L0CPZ4, Q9V3W7, Q8IGP8, Q9VTW6, E1JIT0, E1JIK0, P26686, A0A0B4KGV9, Q8SYR3, Q7KHL0, P48810, A0A0B4K6U6,…	1314	73	10996	2.40733	0.399486	0.0123612	0.430989		GO:0007059	chromosome segregation	0.00476	-0.5935	0.845	0.185	cell redox homeostasis
	NP_610527		NP_477310			NP_727563			NP_477279			NP_523401			NP_523741			NP_523401			GOTERM_BP_DIRECT	GO:0031122	cytoplasmic microtubule organization	13	0.894085	0.000255384	Q9VEZ3, Q9U5W6, X2J7P4, E1JIM4, Q7K3J0, Q9W392, Q9VK69, Q8IML6, Q9W4N8, Q7KVX5, Q9VHL2, A0A0B4K664, Q9W0I6, Q9VHN7, Q7K1S6, Q8T3J6, A0A0B4K700, M9MRM4, Q9VL02, Q9VFF0, A1ZBM2, Q7KSU6, Q95TZ9, Q7K5K3, Q9VXQ5	1314	33	10996	3.29662	0.405193	0.0122933	0.439042		GO:0007029	endoplasmic reticulum organization	0.00032	-3.4401	0.812	0.334	cell redox homeostasis
	NP_724841		NP_724165			NP_477510			NP_476813			NP_573109			NP_001163753			NP_477375			GOTERM_BP_DIRECT	GO:0051298	centrosome duplication	27	1.85695	0.000318852	Q8SX05, M9MQH9, Q9W0R0, A1ZBL0, A0A0B4LFD9, P46222, P29844, Q8MT47, O97118, Q24560, F3YDH0, X2JDI1, X2JDU0, P29327, Q8IGE1, P50882, P36179, P41126, P36241, H1ZYF1, Q9VJ19, Q5BIL1, Q8SY98, P09180, Q9W3W8, M9NDI6, M9MRC9, Q8T3U2, O61231, O77430, Q8IGJ3, Q8MT23, Q9W392, A8E700, X2JGM9, Q95TP9, Q9W0A8, P84051, M9PFF0, A0A0B4LGZ5, P55841, M9PIM0, Q0ZHI2, X2JE06, Q9VJY6, P32100, X2J5G6, Q9VTP4, Q9VAX7,…	1314	108	10996	2.09209	0.477248	0.0149716	0.547869		GO:0007017	microtubule-based process	0.00658	-1.2148	0.842	0.191	cell redox homeostasis
	NP_730695		NP_523663			NP_523755			NP_524079			NP_524079			NP_648905			NP_476877			GOTERM_BP_DIRECT	GO:0007029	endoplasmic reticulum organization	9	0.618982	0.000363468	Q9VEZ3, Q9VMW1, Q9U5W6, Q9VMW2, Q95SY7, Q9VMW4, Q9VD29, E1JIM4, A0A0B4K6T4, Q7KTP4, Q9VCC2, Q9VQ94, A0A0B4K664, Q9VMV9, Q7KN62, Q8IGZ2, Q9VC57, A0A0B4K700, Q95TD2, Q9VNF8, A0A0B4LFZ4, Q9V3A8, Q95TZ9, A0A0B4LHV8, A0A0B4K5Z8, Q9NFN8, Q8IGT0, Q9NFN9, E1JHT6, M9PC99, E1JHT9	1314	17	10996	4.4303	0.522613	0.0166648	0.624305		GO:0070125	mitochondrial translational elongation	9e-05	-2.2084	0.782	0.37	cell redox homeostasis
	NP_572746		NP_477369			NP_477042			NP_476885			NP_523800			NP_648687			NP_477042			GOTERM_BP_DIRECT	GO:0007067	mitotic nuclear division	32	2.20083	0.0003852	P13496, Q9V3I2, P48598, D8FT20, Q95S02, M9PBZ9, E1JIM4, P54359, M9PBQ0, Q9W4X7, Q683T0, Q9VHV5, Q683T1, Q1EBX0, Q7K2D2, Q8MSI9, P15348, M9NDC3, P05205, Q8I0S6, Q8IH27, X2JDI1, Q9NHN2, M9PEC8, Q7YU50, A0A0B4LJ12, A0A0B4K700, A0A0B4LGT4, Q06559, C9QP42, Q9VPG4, Q9NCC3, Q9VUV9, A0A0B4LHX6, Q9VZ23, Q9VPG5, P45889, M9PHG8, Q9VXQ5, Q9VEZ3, P37276, Q9U5W6, E1JIK0, M9NDE0, A4V4A5, P26686, Q94901, O44437,…	1314	139	10996	1.92652	0.543263	0.0172636	0.661516		GO:0072593	reactive oxygen species metabolic process	0.00282	-1.3867	0.956	0.045	reactive oxygen species metabolism
	NP_524326		NP_608344			NP_523663			NP_722721			NP_523755			NP_523528			NP_650477			GOTERM_BP_DIRECT	GO:0046664	dorsal closure, amnioserosa morphology change	7	0.481431	0.000392588	P08646, A0A0B4JD95, M9MRM4, A0A0B4JD57, Q9V3I2, P40793, Q8IGH2, M9NFF8, Q99323, P48148, Q59E58, Q9W0I6, A0A0B4K7Q4, O18335, Q59E59	1314	10	10996	5.85784	0.550078	0.0172128	0.674163		GO:0061343	cell adhesion involved in heart morphogenesis	2e-05	-3.8069	0.718	0.052	cell adhesion involved in heart morphogenesis
	NP_648905		NP_477510			NP_609285			NP_477282			NP_477042			NP_523800			NP_524464			GOTERM_BP_DIRECT	GO:0042026	protein refolding	7	0.481431	0.000392588	Q9VSA9, M9NE68, Q9VWG1, Q8IQW5, X2JGG6, A0A0B4KEY5, O02649, P02516, P02517, P02518, P82147, X2JC82, M9NHC5, C7LA94	1314	10	10996	5.85784	0.550078	0.0172128	0.674163		GO:0016334	establishment or maintenance of polarity of follicular epithelium	2e-05	-3.4056	0.703	0.372	cell adhesion involved in heart morphogenesis
	NP_523401		NP_523396			NP_523396			NP_649696			NP_648238			NP_609285			NP_523842			GOTERM_BP_DIRECT	GO:0016334	establishment or maintenance of polarity of follicular epithelium	7	0.481431	0.000392588	Q9GT67, A4V1B2, Q7KRY7, A0A0B4K6I1, A0A0B4K7W1, U3RC96, A0A0B4JD26, M9PJI4, Q4PLW2, Q9NB04, A0A0B4KFQ6, C1C536, Q8STB9, E1JIZ0, A0A0B4K784, E1JIZ2, E1JIZ1, P08879, E8NH13, Q8IH27, Q9U3W5, A0A0B4K6M4, A1ZA89, A1Z9X0, A8E6J4, A0A0B4LJ12, Q1EC76, A0A0C4DHF6, A0A0B4JD78, M9NGZ2, A0A0B4KHN3, Q95SR1, A0A0B4KG15, A0A0B4LHX6, A0A0B4KI37, A0A0B4KEQ8, M9PHK8, Q8T0G6, M9PEB3, A0A0B4KHY2, A0A0B4KEV2, P31007,…	1314	10	10996	5.85784	0.550078	0.0172128	0.674163		GO:0045478	fusome organization	1e-05	-1.6292	0.699	0.32	cell adhesion involved in heart morphogenesis
	NP_524367		NP_001014553			NP_524326			NP_523396			NP_610527			NP_650696			NP_523663			GOTERM_BP_DIRECT	GO:0030041	actin filament polymerization	6	0.412655	0.000411039	P45594, M9NEU5, Q9VMH2, P25843, A0A0C4DHG2, Q07171, P40793, A0A0C4DHG6, M9NFF8, Q9VB05	1314	7	10996	7.17286	0.566657	0.0176347	0.705743		GO:0005975	carbohydrate metabolic process	0.0526	-3.2418	0.972	0.056	carbohydrate metabolism
	NP_477375		NP_611964			NP_524688			NP_649461			NP_523842			NP_649696			NP_523396			GOTERM_BP_DIRECT	GO:0006098	pentose-phosphate shunt	6	0.412655	0.000411039	Q9VNW4, P29613, X2JEF0, B7FNK0, A0A0F6T1J9, P41572, B3DMP7, Q95NF4, Q9W1G0, P12646, M9PIS3, Q95RV5	1314	7	10996	7.17286	0.566657	0.0176347	0.705743		GO:0008283	cell proliferation	0.00394	-1.0114	0.919	0.079	cell proliferation
	NP_476877		NP_511083			NP_648922			NP_477091			NP_001138224			NP_523663			NP_572339			GOTERM_BP_DIRECT	GO:0006936	muscle contraction	6	0.412655	0.000411039	P05661, M9PJQ5, A0A0B4KG06, M9ND95, Q95TA3, A0A0B4K6T5, M9NH88, A0A0B4K7U9, A0A0S0WIH4, A4V4Q6, H1UUP7, E4NKJ4, Q6LEH1, A0A0B4K661, P06754, E4NKJ3, P06742, E1JHJ3, Q6NN28, M9NF46, Q26433, A0A0B4K7K0, M9NCU7, E1JHJ5, E1JHJ4, A0A0B4K6Y8, A0A0B4JD95, A0A0B4JD57, Q24498, A0A0B4K837, E4NKM1, P49455, M9NFC0, A0A0B4KG68, P36188, Q99323, A0A0B4K715, A0A0B4LHS1, M9NEP1, A0A0B4K719, Q24410, Q59E58, Q24411,…	1314	7	10996	7.17286	0.566657	0.0176347	0.705743
	NP_477042		NP_724841			NP_477210			NP_523528			NP_477282			NP_649812			NP_727252			GOTERM_BP_DIRECT	GO:0006606	protein import into nucleus	12	0.825309	0.000423961	Q9W2E7, P08646, A4V4A5, Q9UB78, Q8SWV7, Q7JXF5, Q9GPI0, Q9VFE7, A1Z8P9, Q86NQ0, O76522, Q7JVX4, Q9VZ23, Q8IGK6, Q961T0, Q9GYU8, O18388, Q9VN44, M9NDC3, Q9V455, A0A0B4KFE9, A0A0B4K7J2, Q9VBU7, Q960E2, A1Z6H7	1314	30	10996	3.34734	0.577903	0.0178087	0.727853
	NP_650477		NP_476813			NP_609299			NP_536731			NP_609285			NP_650475			NP_650722			GOTERM_BP_DIRECT	GO:0046716	muscle cell cellular homeostasis	12	0.825309	0.000423961	M9PJQ5, A1Z6S7, M9NH88, E6PBY8, M9PCC1, Q8STB9, A4V4Q6, M9NH07, E4NKJ4, Q01604, O44116, E4NKJ3, A1Z6S6, M9PJM6, Q9V3V2, A1ZA89, Q8IGZ2, A0A0C4DHF6, E4NKM1, P36188, Q86LF4, Q26365, A0A0B4LF57, Q9GT67, P19351, Q9XZ54, P62152, M9PHJ0, Q8T996, M9PCE0, Q9NGV4, M9PHR2, D1Z385, X2JB48, X2JBP9, Q7KN62, Q1EC76, E1JHA6, M9PB67, A0A0B4LFZ4, Q9VPX7, Q9VPX6, M9NFC0, B9EQV5, Q7KN55, Q3YNC0, Q8T0G6, Q3YNC1, E1J…	1314	30	10996	3.34734	0.577903	0.0178087	0.727853
	NP_523868		NP_610654			NP_524303			NP_610527			NP_727252			NP_477091			NP_001261306			GOTERM_BP_DIRECT	GO:0005975	carbohydrate metabolic process	26	1.78817	0.000573197	Q0KHU2, A0A0B4LF89, P13706, Q95TA1, Q0KIE6, Q9V3D1, Q95S41, Q7K173, B5RJQ0, Q9V3D4, Q8IP67, A1ZBG9, E1JJM0, O16124, O44117, B5RIM9, Q9NHA8, Q95RV5, Q8MQS7, A4UZZ4, Q8WSF3, Q9W303, A0A0B4KFA6, B5RJG0, Q8T0R7, Q8MM24, X2JAD3, Q9W1G0, Q7KQC2, Q9VEB1, M9NCR7, M9NF14, Q9VGE7, M9PET0, Q8T9J9, M9ND31, Q7K127, Q9W401, Q9VZ69, B3DMP7, M9NE92, A1ZBH0, Q8IR99, A0A0B4LG91, A0A0B4LGY4, A9UN21, Q95028, A8E788,…	1314	106	10996	2.05261	0.688457	0.0235194	0.982871
	NP_524464		NP_651668			NP_476998			NP_523663			NP_611409			NP_476860			NP_001262509			GOTERM_BP_DIRECT	GO:0048132	female germ-line stem cell asymmetric division	9	0.618982	0.000586114	A0A075BJ89, Q53XG2, Q4TZM6, A0A075BJ92, Q9VKJ9, Q7K112, Q8IMX1, X2J7U0, Q02748, Q8IMX0, Q966V5, Q9VJY9, Q9VKM1, P20240, Q27IS6, A0A075BJU9, Q27IS7, C9QP42, A0A075BLT4, Q24114, A0A075BLT1, A0A075BJU3, X2JAB1, Q8IP72, A0A075BJD5, Q8MTZ5, A0A075BJD6, M9NEZ0, Q8T0Q4, Q9VCB6, X2J5X6, M9MRT5, Q9VB05	1314	18	10996	4.18417	0.69654	0.023568	1.00491
	NP_523842		NP_524063			NP_609394			NP_788518			NP_523663			NP_476813			NP_523524			GOTERM_BP_DIRECT	GO:0055088	lipid homeostasis	12	0.825309	0.000586974	I0E2I4, Q7KML2, A0A0B4JD31, A0A0B4JCQ5, Q9VSA3, Q9W2G9, Q9W2G8, E5DK16, A0A0B4JD27, Q9VIX4, Q5U117, Q7K0I0, A0A0B4JCS1, Q7KLW5, Q9VVU1, Q7KN94, Q8SXP0, A0A0B4JD00, A1ZBJ2, A0A0B4KGL9, G3KKP7, B7Z028, Q9VMD7, A8DY69, Q9VDD3, B5RIN5	1314	31	10996	3.23936	0.69707	0.0231447	1.00638
	NP_523663		NP_787123			NP_572319			NP_001027180			NP_477210			NP_611409			NP_511083			GOTERM_BP_DIRECT	GO:0007005	mitochondrion organization	15	1.03164	0.000662124	P19351, Q9VRJ3, M9PHJ0, E6PBY8, Q94920, Q7KUT2, A0A0B4LGF5, Q960X9, O18373, M9NH07, M9PHR2, E1JHQ1, B7YZT3, Q9W4V8, O02649, B7YZT2, F3YDF1, M9PJM6, X2JBP9, Q9VSR5, Q8T9L0, A1Z6G3, Q8T3P0, Q2XYH0, Q8IQ56, G4LTX1, M9PBQ8, A0A0B4KFY4, Q9VNX4, B9EQV5, X2JAP0, Q9W1Y0, Q95U20, A0A0B4LFB8, P20477, A0A0B4LF33, A0A0S0X8K7, E1JJP0, A1Z9N0, Q9VQE0, Q8SYX2, Q8IHG0, C7LA94, M9PD75	1314	46	10996	2.72881	0.740035	0.0255751	1.13454
	NP_523396		NP_729406			NP_524497			NP_477042			NP_610654			NP_523755			NP_477033			GOTERM_BP_DIRECT	GO:0006810	transport	27	1.85695	0.000671613	D0Z726, Q8INK2, Q9VFE7, Q8INK3, X2JG15, D1FYT5, Q9VRD6, M9PFD0, D1FYU3, Q9I7M3, L0MPS3, D1FYI8, Q8IGZ2, Q0KHQ2, Q8IGA2, Q2MGL9, Q7JWD3, D1FYW7, E2QD66, O02372, Q9VDY8, Q9VIW5, A8JUT4, D1FYJ0, D1FYT3, Q8SXR4, M9PDL9, Q9VMD6, Q9VRG4, M9PB50, Q7JUS9, Q9VM12, Q9VGM2, Q9VAI6, Q9NH72, Q9VAJ4, A0A0B4KGG5, Q9V496, Q7KN62, B5RIN0, Q6WAR9, Q8SXY6, D1FYH5, A0A0B4LFZ4, Q8IQ38, Q9VAJ9, P42281, Q8T3L2, M9PDB8,…	1314	113	10996	1.99952	0.745007	0.0254538	1.15071
	NP_572339		NP_611409			NP_788518			NP_730695			NP_523396			NP_788518			NP_523528			GOTERM_BP_DIRECT	GO:0048812	neuron projection morphogenesis	27	1.85695	0.000671613	Q23983, C0MJE4, Q9VXA5, E1JHD6, Q8SZP0, Q2VA12, P35875, Q9VTU4, M9NFF8, O77410, A0A0B4K6T4, Q8MSS1, Q9NFU0, O77285, X2JAF1, M9PHT3, Q7JVI3, Q7KUX2, A8JV25, P20241, A0A0B4KGP6, Q8MR88, Q9VZU7, A0A0B4KHL2, Q9VT88, A8JV19, Q9VZ23, P17210, Q9V4E0, E1JJF8, E1JJF9, Q8T0Q4, Q9NFN9, Q8IGT0, A0A126GUS7, O46037, A4V4A5, Q9VV47, Q8IGX1, P40793, A0A0B4LFB3, B3LF78, P48148, Q24584, M9PGM0, Q95TD2, Q9VNF8, E1J…	1314	113	10996	1.99952	0.745007	0.0254538	1.15071
	NP_727252		NP_649461			NP_523741			NP_650234			NP_524402			NP_726243			NP_729406			GOTERM_BP_DIRECT	GO:0016192	vesicle-mediated transport	28	1.92572	0.000772353	Q24253, O76742, Q9VH76, X2JC31, Q9V3I2, Q2VA12, Q07327, Q8IGH2, Q8T046, M9NFF8, Q9Y1I2, Q8MRA4, Q86PD0, O77285, Q24349, Q86BK8, M9PJN9, Q24547, A0A126GV04, A0A0B4KHL2, C7LA75, Q7KVR8, Q7KVR7, Q9NFN8, A0A0B4JCZ4, Q9W0N6, Q9VWA1, M9PEL1, P91926, Q95SY7, Q9U5D5, P27619, Q9VD29, X2JE15, Q9W388, P40793, A0A0B4LEY0, P11147, A4V4S5, E1JI22, E8NH12, E1JJA5, O18335, O18334, Q960F2, O18333, O18332, E1JJA4,…	1314	120	10996	1.95261	0.792282	0.0286838	1.32223
	NP_650722		NP_523366			NP_477369			NP_650696			NP_610013			NP_001138224			NP_732610			GOTERM_BP_DIRECT	GO:0016203	muscle attachment	13	0.894085	0.000846376	A0A0B4K7W2, A0A0B4KEH7, A1ZBL0, A0A0B4K6T4, Q8STB9, Q7K1M7, Q9VSL8, Q24560, Q966V0, Q966V1, A0A0B4K6W0, A1ZA89, M9PDS3, M9PGY4, M9PBW9, M9PDS8, A1Z866, Q960C2, A0A0C4DHF6, A1Z867, Q86P80, M9PF06, Q9I7U4, Q99323, Q966U7, Q966U8, Q966U9, Q7JR75, B3DNL7, A1Z869, Q8IGT0, Q9NFN9, M9NDX0, M9PC99, M9PGZ0, E1JIT0, Q9GT67, A1Z870, Q8IGN4, Q8IGB7, A1Z872, A1Z871, M9PEA5, B7YZD9, E3CTS5, Q9VWD0, B7YZD8, Q9V…	1314	37	10996	2.94023	0.821338	0.0308286	1.44809
	NP_001261306		NP_524303			NP_648687			NP_727252			NP_476877			NP_611086			NP_787123			GOTERM_BP_DIRECT	GO:0061077	chaperone-mediated protein folding	8	0.550206	0.00091775	P48375, Q9XZ54, H0RN81, Q9VL78, M9NE68, X2JGG6, P11147, C7LA75, Q3YNC0, Q3YNC1, P02516, P02517, X2J5E8, A0A0B4K7C5, P02518, Q7K3D4, X2JC82, Q9V3V2	1314	15	10996	4.46312	0.8455	0.0327993	1.5693
	NP_001262509		NP_650234			NP_524771			NP_609285			NP_651762			NP_001259522			NP_572319			GOTERM_BP_DIRECT	GO:0006207	'de novo' pyrimidine nucleobase biosynthetic process	6	0.412655	0.000988076	Q9VBI2, Q6NP10, Q9VI04, Q4TWT4, Q94914, Q95U76, P05990, Q9TW62, X2JFG0, Q9W374, P32748, Q8IGD0, Q01637	1314	8	10996	6.27626	0.866111	0.0346612	1.68859
	NP_523524		NP_001163753			NP_523528			NP_651762			NP_648687			NP_573109			NP_524586			GOTERM_BP_DIRECT	GO:0015986	ATP synthesis coupled proton transport	10	0.687758	0.00117487	Q9VKM3, Q24251, Q6W4K9, O01666, Q05825, Q9VE75, Q9W2X6, X2JH42, Q6W4M9, Q24407, Q9VZ72, Q94516, P35381, L0MQ04, D1Z3A2, A0A0B4LHL7	1314	24	10996	3.48681	0.908469	0.0403873	2.00477
	NP_001245583		NP_476877			NP_649461			NP_523755			NP_608344			NP_524237			NP_727563			GOTERM_BP_DIRECT	GO:0022416	chaeta development	18	1.23796	0.00126169	A0A0B4KHF0, A0A0B4KFX5, A0A0B4KHB2, Q9VN86, A0A0B4KFT4, Q8IGH2, Q8SX77, Q53XG2, H5V8F3, Q9U4U2, M9PG43, Q9VA83, Q9V3V2, Q966V5, E2QD26, Q9VYV4, Q8INF1, A4V2S3, A0A0B4KG65, Q24117, Q24114, C1C553, M9NDP1, A0A0S0WGW8, P52302, P20354, Q9VHX4, O46036, Q8I062, E1JIK6, Q9XZ54, Q95U15, Q70VI1, Q9VFC6, Q9NBK5, P83094, A0A0B4KGZ7, Q70VI4, E1JIK9, Q8T950, Q7KUZ1, A4V2B8, Q9VFC7, A0A0B4KGG9, D3PK81, M9NF82,…	1314	65	10996	2.31739	0.923303	0.0425901	2.15141
	NP_511083		NP_648922			NP_524237			NP_523800			NP_524708			NP_524326			NP_524352			GOTERM_BP_DIRECT	GO:0043248	proteasome assembly	8	0.550206	0.00146446	P02828, Q7KLV9, Q9VYG1, Q9V677, A0A0B4K7Z5, M9PIG8, Q7K2G1, Q7KMP8, P55035, A0A0B4LFA6, Q9VEC2, X2JBJ9, M9PBL3	1314	16	10996	4.18417	0.949253	0.0484678	2.49308
	NP_477033		NP_476639			NP_001260773			NP_523401			NP_573388			NP_523396			NP_511101			GOTERM_BP_DIRECT	GO:0007268	chemical synaptic transmission	18	1.23796	0.00151403	Q23983, L0MLR4, H9ZJM5, E1JJ78, X2JC31, Q07327, M9PJI4, Q4PLW2, E1JIR4, Q9NFU0, C1C536, Q9VI75, P13607, Q01604, A0A0B4LGD3, A0A0B4KFE4, Q24045, A0A0B4KFE2, M9PJN9, A0A0B4K603, A0A0B4KGC6, D1YSG8, A0A0B4KGP6, D1YSG7, Q8MLQ5, Q9VT88, Q00168, A1Z7H2, M9PHK8, B5RIT8, Q9W1G5, Q9W1G6, A0A0B4KF90, P20354, P31007, Q26365, A1Z7H3, A0A126GUS7, M9PEL1, L0MLP2, A0A0B4K631, P27619, X2JE15, Q960T2, Q8IGJ0, M9P…	1314	66	10996	2.28227	0.954126	0.0492673	2.57642
	NP_523528		NP_573109			NP_523742			NP_651668			NP_536731			NP_650722			NP_648238			GOTERM_BP_DIRECT	GO:0034976	response to endoplasmic reticulum stress	12	0.825309	0.00184362	X2JGP4, A0A0B4LFP4, Q95T75, P41375, Q5U117, Q9VJZ1, F3YDB2, A1Z8P9, A8DYH2, Q3YMU0, M9PBP5, Q9VXI3, Q9V438, Q9W1I7, Q8IGK6, Q95TL8, Q9V3S9, Q961T0, A0A0B4LHC9, Q9VQ57, A0A0B4KFE9, P54399, B5RIV0	1314	35	10996	2.86915	0.976562	0.0587425	3.12895
	NP_729406		NP_524339			NP_524708			NP_651727			NP_477485			NP_609299			NP_001259522			GOTERM_BP_DIRECT	GO:0009612	response to mechanical stimulus	9	0.618982	0.00196208	Q86NK8, Q7KML3, Q8MME5, A0A0B4KH77, Q59DW8, H9ZJM5, P54352, Q8INB6, Q8IHB0, E1JIR4, Q9W205, E1JGS7, A0A0B4KGG8, X2JFQ7, P13607, A8JRD7, A0A0B4LGD3, D1Z385, Q8MKK5, A0A0B4KFI2, X2JB48, Q961W2, Q9W204, P29613, A0A0B4KEZ8, Q058S6, A0A0B4KHL4, Q8MLQ5, Q9VBA3, A0A0B4LHE0, Q9VEX2, A0A0B4K7L8, Q95U66, B5RIT8, A0A0B4K697, Q9W1G5, Q86BR9, Q9W1G6, A0A0B4K7C4, Q9W0Y6, Q26365, Q4AB31, A0A0B4KEX6, A0A0B4KFF9	1314	21	10996	3.58643	0.981589	0.0614408	3.3268
	NP_732610		NP_001027180			NP_523849			NP_649644			NP_651668			NP_524816			NP_001014713			GOTERM_BP_DIRECT	GO:0045899	positive regulation of RNA polymerase II transcriptional preinitiation complex assembly	6	0.412655	0.00200477	O18413, Q7KMQ0, Q9W414, Q9XZC3, Q9V3V6, Q9U7A2, A0A0B4LIJ0, Q9V405, P48601, Q8SZ19	1314	9	10996	5.57889	0.983123	0.0617868	3.39802
	NP_787123		NP_524497			NP_001261306			NP_725084			NP_001261306			NP_524332			NP_609394			GOTERM_BP_DIRECT	GO:0072661	protein targeting to plasma membrane	5	0.343879	0.00248713	Q95SY7, Q9VD29, Q0KIE7, M9MS19, A0A0B4K6T4, M9PHP8, Q9NCP8, Q9VQ94, Q7KU92, Q9I7Q8, M9MRS5, Q7KU95, Q3KN55, X2JGD3, Q95TD2, Q9VNF8, Q8SWY2, X2JC49, Q7KIS5, M9MRX4, M9MRX1, Q95UF0, A0A0B4K5Z8, X2JCM1, M9MSK6, Q24241, A8JNM7, M9MRR4, A8JNM6, Q9NFN8, Q9NFN9, Q8IGT0, Q95TU4, M9PEN3, M9PC99, M9PBV0, A8JNM5, A8JNM4	1314	6	10996	6.97362	0.993687	0.0749661	4.19921
	NP_572319		NP_524326			NP_648905			NP_524367			NP_476735			NP_476735			NP_648687			GOTERM_BP_DIRECT	GO:0006537	glutamate biosynthetic process	5	0.343879	0.00248713	M9PCU8, Q7K221, Q8T3P0, A4V4U5, Q8IHB4, M9NFH8, Q9VQ61, Q9VNX4, M9NFJ2, Q04499, A1ZAA5, Q9VVA4, M9NHG9, Q7YWB4, Q8T0M9, Q8IPY3	1314	6	10996	6.97362	0.993687	0.0749661	4.19921
	NP_524586		NP_612021			NP_573109			NP_476676			NP_511083			NP_524708			NP_476975			GOTERM_BP_DIRECT	GO:0006749	glutathione metabolic process	14	0.962861	0.00267602	Q8MR33, Q9VRJ3, Q9VXA5, Q9XYZ9, Q86PD3, A0A0B4KFT5, Q8SXQ9, Q9W247, M9PHT3, A0A0B4JD11, Q7KUX2, A8JV25, A1ZB72, M9PBQ8, A4V448, X2JAP0, B7Z0S9, A8JV19, A4UZL5, Q9NJH0, Q7K8X7, Q7K0B6, P20432, Q9W3K5, Q8MRM0, P41043	1314	47	10996	2.4927	0.995705	0.0792629	4.51126
	NP_727563		NP_477081			NP_001027180			NP_609299			NP_728869			NP_477485			NP_608344			GOTERM_BP_DIRECT	GO:0006096	glycolytic process	10	0.687758	0.00302339	Q9GNH8, H5V888, P15007, M9PCE0, P07764, Q1NZ60, Q24450, Q9BK28, O62619, P52029, A5XD89, Q01604, A4V3G1, A5XD88, A0A0B4KFI7, Q9VAN7, Q9GQS3, C7LA80, C8VV14, Q9GU73, M9PJN8, P29613, Q9W330, P07487, E1JHR5, P52034, A5XD83, A5XD87, A5XD86, F3YDE2, Q86NZ4, A0A0B4K7L1	1314	27	10996	3.09939	0.997885	0.0878254	5.08259
	NP_524352		NP_569995			NP_730695			NP_523366			NP_476676			NP_001027180			NP_477210			GOTERM_BP_DIRECT	GO:0007155	cell adhesion	22	1.51307	0.0031068	X2JCI0, A0A0B4K7W2, C9QP31, F2FB46, D3DMW7, M9PHL7, A0A0B4KEH7, M9PJI4, Q4PLW2, Q24192, P35220, Q24298, Q8MRA4, C1C536, Q7K1M7, Q9VSL8, M9PHT0, X2JAF4, Q966V0, P61209, Q966V1, O97111, X2JDI1, A0A0B4K6W0, M9PJ19, O61492, M9PBW9, A1Z866, Q960C2, A1Z867, Q86P80, M9PF06, Q9VZ23, Q966U7, Q9V3P0, Q966U8, M9PHK8, Q966U9, P14318, Q7JR75, B3DNL7, P31007, A1Z869, M9PJN2, P08645, E1JIT0, O46037, X2JF59, A1Z…	1314	94	10996	1.95855	0.998216	0.0888744	5.21929
	NP_511101		NP_610299			NP_477282			NP_511083			NP_649461			NP_610527			NP_001163753			GOTERM_BP_DIRECT	GO:0045197	establishment or maintenance of epithelial cell apical/basal polarity	8	0.550206	0.00328455	Q9GT67, Q7KRY7, P37276, A0A0B4K6I1, A0A0B4K7W1, U3RC96, A0A0B4JD26, M9PJI4, Q4PLW2, Q9VN14, A0A0B4KFQ6, M9PBQ0, C1C536, A0A0B4K784, E1JIZ0, Q8STB9, E1JIZ2, Q1EBX0, E1JIZ1, E8NH13, O97111, A0A0B4K6M4, A1ZA89, M9PEC8, A1Z9X0, Q1EC76, M9PE73, A0A0C4DHF6, A0A0B4JD78, M9NGZ2, Q9Y162, A0A0B4KHN3, Q95SR1, M9PBQ3, A0A0B4KG15, A0A0B4KI37, A0A0B4KEQ8, M9PHK8, Q8T0G6, M9PEB3, A0A0B4KHY2, A0A0B4KEV2, M9PHG8,…	1314	18	10996	3.71926	0.998759	0.0924279	5.51001
	NP_648238		NP_648905			NP_649644			NP_610299			NP_788518			NP_476566			NP_524006			GOTERM_BP_DIRECT	GO:0030100	regulation of endocytosis	8	0.550206	0.00328455	Q7KRY7, A0A0B4K6I1, A0A0B4K7W1, U3RC96, Q9V3I2, Q8IGJ0, A0A0B4KH28, A0A0B4LFU5, E1JIZ0, A0A0B4K784, E1JIZ2, E1JIZ1, E8NH12, Q9VKJ9, Q9VDI1, A0A0B4K6M4, A0A0B4KHN3, Q95SR1, A0A0B4KI37, M9PDB8, M9NDR2, A8JTM7, A0A0B4KHY2, P16568, M9NEZ0, M9PDL9, Q1WWG0, Q95SN5, P91926	1314	18	10996	3.71926	0.998759	0.0924279	5.51001
	NP_001259522		NP_001014522			NP_650696			NP_001261306			NP_649812			NP_649644			NP_722762			GOTERM_BP_DIRECT	GO:0006511	ubiquitin-dependent protein catabolic process	18	1.23796	0.00350275	Q9U4F8, P18101, Q9VKZ8, Q7JYK1, Q9VBP9, X2JEX7, M9MRD0, Q9VTF9, Q7KMP8, P55035, Q95RD6, M9PE40, A0A0B4K6W2, Q7KN62, Q8IGZ2, Q7KLV9, A0A0B4K7Z5, M9PG62, Q7K2G1, A0A0B4LFZ4, P35122, A0A0B4LFA6, P18053, Q9VYQ8, P12881, Q9XZ61, P55824, I0DHK3, A0A0B4K7S0, P22769, M9PIG8, P25161	1314	71	10996	2.12155	0.999205	0.0969331	5.86573
	NP_001014713		NP_524708			NP_524402			NP_476617			NP_651385			NP_476998			NP_650401			GOTERM_BP_DIRECT	GO:0045186	zonula adherens assembly	6	0.412655	0.00361695	A4V1B2, Q7KRY7, A0A0B4K6I1, A0A0B4K7W1, U3RC96, A0A0B4JD26, Q9NB04, A0A0B4KFQ6, Q24298, E1JIZ0, A0A0B4K784, M9PBL6, Q9VZQ3, E1JIZ2, E1JIZ1, Q7KV70, O97111, A0A0B4K6M4, A8JNJ6, A1Z9X0, Q7KV69, A0A0B4JD78, Q99140, A0A0B4KHN3, Q95SR1, A0A0B4KG15, A0A0B4KI37, A0A0B4KEQ8, A0A0B4KHY2, Q8MRH2, A0A0B4KEV2, Q7KQ57, Q1WWG0, Q23980	1314	10	10996	5.021	0.99937	0.0985998	6.0514
	NP_609394		NP_524688			NP_612021			NP_787123			NP_477369			NP_524069			NP_476590			GOTERM_BP_DIRECT	GO:0006614	SRP-dependent cotranslational protein targeting to membrane	6	0.412655	0.00361695	Q9V3D9, Q9U5L1, Q9VL69, Q9VSS2, Q9VDL0, Q8IGQ4, Q8T3P8, Q9VSN9, B5RIS4	1314	10	10996	5.021	0.99937	0.0985998	6.0514
	NP_648687		NP_650696			NP_649017			NP_610013			NP_524303			NP_525082			NP_523603			GOTERM_BP_DIRECT	GO:0046034	ATP metabolic process	7	0.481431	0.00367374	Q24251, E1JIJ5, Q9U915, A4V0N4, D5A7S2, P31409, Q8MXF7, Q9VZ72, O18404, Q8MLX7, V9GZU6, M9PD18, P48602, Q27331, A0A0B4LHL7	1314	14	10996	4.18417	0.999439	0.0987515	6.1436
	NP_476975		NP_524211			NP_651601			NP_477210			NP_649644			NP_610443			NP_732312			GOTERM_BP_DIRECT	GO:0016183	synaptic vesicle coating	7	0.481431	0.00367374	Q24253, A0A0B4K631, A0A0B4K603, A0A0B4KGC6, E1JJ78, Q9W388, B7Z0U7, X2JC31, Q9VI75, O62531, E1JI22, E8NH12, Q7KVR8, Q7KVR7, A0A0B4KF90, P29742, A0A0B4K6V2, Q494L9, Q9VWA1, Q86B59, Q960F2, A0A0B4KFE2, P91926	1314	14	10996	4.18417	0.999439	0.0987515	6.1436
	NP_608344		NP_722762			NP_611409			NP_610518			NP_650234			NP_524715			NP_732553			GOTERM_BP_DIRECT	GO:0035071	salivary gland cell autophagic cell death	19	1.30674	0.00413411	Q8SZV3, Q95S46, P62152, O76742, Q9VAW5, A0A0B4K7Y7, P48598, Q8SX77, Q9VAI6, M9PBZ9, Q7K485, D1FYT5, A0A0B4K6K9, H5V8F3, Q683T0, D1FYU3, D3PK81, Q683T1, P25007, Q9VPH7, A0A0B4LGN1, P29993, A0A0B4LGP3, A0A0B4JD11, Q9W0X0, Q9VN93, D1FYW7, Q7KVF1, Q24117, Q9VN50, Q8SZI6, A8E774, F9W345, Q9VY87, Q9VEB1, M9NDP1, Q9VGE7, D1FYT3, Q9GU68, Q9NJH0, Q9VM10, M9PFR9, Q961H6, Q24336, M9PD27, A0A0B4LF57, Q8IGY0,…	1314	78	10996	2.03844	0.999781	0.109015	6.88791
	NP_477210		NP_732005			NP_523401			NP_611964			NP_001097629			NP_476667			NP_524776			GOTERM_BP_DIRECT	GO:0035149	lumen formation, open tracheal system	8	0.550206	0.00467138	Q95TD2, Q9VNF8, Q961S9, A4V0N4, Q2VA12, O46092, Q960M9, A0A0B4K6T4, A0A0B4KHL2, Q9VIH3, Q8I0G5, Q9W425, A0A0B4K5Z8, Q24593, Q2XXU2, Q9VQ94, P48148, Q9W543, Q9NFN9, Q8IGT0, Q27331, M9PC99	1314	19	10996	3.52351	0.999927	0.120763	7.74952
	NP_001163753		NP_524474			NP_611063			NP_524708			NP_523741			NP_477158			NP_001027180			GOTERM_BP_DIRECT	GO:0035099	hemocyte migration	8	0.550206	0.00467138	Q7KTI8, P08646, Q95P10, Q7KTI7, Q8T4M0, E1JHB7, E1JHB6, D3DMW7, P40793, Q24192, M9NFF8, Q24298, P48148, Q8IPG1, Q1LZ47, B6IDV6, M9PCJ1, Q9VLQ8, M9MRE1, M9PCX2, E1JHB8, P12080, Q8T4L8, Q8T9F6, P08645, M9MRT6, Q8T4L9	1314	19	10996	3.52351	0.999927	0.120763	7.74952
	NP_524006		NP_524873			NP_610342			NP_511090			NP_787123			NP_524828			NP_476595			GOTERM_BP_DIRECT	GO:0007317	regulation of pole plasm oskar mRNA localization	9	0.618982	0.00511448	Q24547, A0A126GV04, A0A0B4LFZ4, Q7KM15, Q94518, Q07327, Q8IGH2, A0A0B4LEY6, P12370, P17210, O76922, A0A0B4JCZ4, Q9U9Q7, O18335, Q95PE5, Q7KN62, M9PEL1, Q8IGZ2	1314	24	10996	3.13813	0.99997	0.129825	8.45444
	NP_722762		NP_524808			NP_652044			NP_001014553			NP_001027180			NP_523366			NP_610442			GOTERM_BP_DIRECT	GO:0030011	maintenance of cell polarity	5	0.343879	0.00525524	Q95TD2, Q9VNF8, A0A0B4JD26, A0A0B4JD78, P40793, M9NFF8, A0A0B4KFQ6, A0A0B4K6T4, A0A0B4KG15, A0A0B4KEQ8, P17210, A0A0B4K5Z8, Q9VQ94, A0A0B4KEV2, Q9NFN9, Q8IGT0, M9PC99, A1Z9X0	1314	7	10996	5.97739	0.999978	0.131526	8.67732
	NP_650401		NP_609285			NP_651740			NP_612021			NP_609299			NP_611063			NP_649644			GOTERM_BP_DIRECT	GO:0034446	substrate adhesion-dependent cell spreading	5	0.343879	0.00525524	P15215, X2JDD7, P12080, P11046, X2JAW6, Q9VMD9, Q00174	1314	7	10996	5.97739	0.999978	0.131526	8.67732
	NP_476590		NP_523524			NP_650234			NP_610654			NP_609394			NP_608344			NP_477158			GOTERM_BP_DIRECT	GO:0035158	regulation of tube diameter, open tracheal system	6	0.412655	0.00598401	X2JCI0, M9PGF6, H9ZJM5, Q1RL12, P34082, Q2VA12, E1JIR4, A0A0B4KHL2, Q24048, Q8I0G5, A4V0B5, P13607, A0A0B4KGG8, Q9VQ94, B5RIT8, Q9W555, X2JAF4, Q9U8A9, Q7K7G0, M9PC99, M9PJ19	1314	11	10996	4.56455	0.999995	0.146616	9.82307
	NP_523603		NP_650477			NP_001138224			NP_728869			NP_611086			NP_651601			NP_573388			GOTERM_BP_DIRECT	GO:0070125	mitochondrial translational elongation	4	0.275103	0.00618892	Q9VM33, Q9VJC7, Q7K3V6, A1Z9E3, Q95TV3, Q86NS6	1314	4	10996	8.36834	0.999997	0.149465	10.1428
	NP_732312		NP_524402			NP_650722			NP_650722			NP_001097918			NP_612021			NP_649205			GOTERM_BP_DIRECT	GO:0070328	triglyceride homeostasis	9	0.618982	0.0067479	Q7KUD4, Q9VZW7, M9NDE0, F6JQA6, Q8MR13, Q9VPG4, Q8SZK8, D8FT20, Q95S02, E1JHE4, Q8T950, Q9U972, Q7K4Y0, O77277, Q9VT60, Q9VRP4, Q94541, Q9VKU1, M9PBN2, Q9VPG5, Q8SXR1, Q9NAZ4, Q7KN99, Q8I0S6, Q9NHN2, E2QD26	1314	25	10996	3.0126	0.999999	0.159977	11.0095
	NP_732553		NP_730695			NP_525082			NP_476735			NP_001163753			NP_523710			NP_524237			GOTERM_BP_DIRECT	GO:0006520	cellular amino acid metabolic process	9	0.618982	0.0067479	Q9VCK6, A0A0C4DHE7, Q9VCR2, Q7K221, Q8IHB4, P05031, Q9VTN9, Q9VD00, A0A0B4JCU8, F0JAJ7, Q9VQ61, F0JAJ6, A1ZAA5, Q7YWB4, Q9V8M5, Q8T0M9, P54385, Q8IPY3, Q8IMY1	1314	25	10996	3.0126	0.999999	0.159977	11.0095
	NP_524776		NP_651098			NP_476617			NP_001285121			NP_651601			NP_649757			NP_572524			GOTERM_BP_DIRECT	GO:0010501	RNA secondary structure unwinding	10	0.687758	0.00838185	Q27268, A0A0H4XWW0, Q8MZI3, A0A0B4K6K1, A0A0B4K6T7, O61305, L7EEU0, P23128, A0A0B4KGU4, Q5LK30, Q02748, Q7KU78, Q9VHP0, Q9NBW6, Q9VNV3, A0A0B4K624, P19109, Q8SYQ3, E1JJ68, C9QP42, L7EFC0, Q5LK13, Q5LK12, C7LAE4, A0A0B4K6A3, M9PC90, L7EGI4, Q9VHS8, Q9W3M7	1314	31	10996	2.69946	1	0.192657	13.498
	NP_001027180		NP_476885			NP_476877			NP_001163753			NP_732005			NP_647668			NP_651782			GOTERM_BP_DIRECT	GO:0033627	cell adhesion mediated by integrin	8	0.550206	0.00870466	P15215, M9PBW9, Q960C2, Q9VMH2, X2JDD7, M9PF06, Q00174, P55162, Q9VSL8, M9NDM3, P12080, M9PEJ8, P11046, X2JAW6, Q9VMD9	1314	21	10996	3.18794	1	0.197112	13.9819
	NP_476595		NP_733183			NP_610654			NP_651740			NP_612021			NP_732312			NP_650064			GOTERM_BP_DIRECT	GO:0051603	proteolysis involved in cellular protein catabolic process	8	0.550206	0.00870466	H5V8F3, Q7K5N8, D3PK81, O77288, P40304, Q9VN93, P22817, Q9VDT5, Q9V3U6, A1ZAU4, Q9VNA5, Q9VY87	1314	21	10996	3.18794	1	0.197112	13.9819
	NP_610442		NP_477210			NP_651727			NP_477439			NP_648922			NP_649461			NP_725084			GOTERM_BP_DIRECT	GO:0035151	regulation of tube size, open tracheal system	8	0.550206	0.00870466	A1XXK7, A1XXK4, A1XXK3, Q8IQH0, A1XXK5, A1XXK0, A1XXK2, A1XXK1, Q9V8R9, Q9NK80, Q9VIJ4, Q8SXI6, Q7KT70, H5V8A7, Q9VQ94, Q24372, Q7KT16, Q2PDR9, A0A0B4LG23, Q7YU32, P20241, Q1RL12, Q24048, M9NEZ5, A4V0B5, M9PDB2, Q94887, E1JJF8, Q86LF3, E1JJF9, Q8MR96, A0A0B4LFX4, M9PC99	1314	21	10996	3.18794	1	0.197112	13.9819
	NP_649644		NP_523741			NP_730974			NP_477510			NP_001014553			NP_001097918			NP_732012			GOTERM_BP_DIRECT	GO:0060361	flight	6	0.412655	0.00926077	Q9GNH8, P05661, A4UZZ4, Q9W330, Q9VUY9, M9ND95, Q8SZM6, P18432, Q9BK28, Q1NZ60, A0A0S0WIH4, Q9XTL9, Q7K860, M9NEP1, E1JHJ3, Q24410, Q24411, Q9GQS3, M9NF46, Q26433, M9NCU7, E1JHJ5, E1JHJ4	1314	12	10996	4.18417	1	0.206088	14.8094
	NP_477158		NP_523528			NP_610299			NP_524303			NP_524828			NP_476617			NP_652044			GOTERM_BP_DIRECT	GO:0007035	vacuolar acidification	6	0.412655	0.00926077	E1JIJ5, O46092, Q960M9, Q9VE75, Q9W425, P31409, Q8MXF7, Q24593, Q9W4P5, Q2XXU2, Q8MLX7, V9GZU6, Q9W543, M9PD18, P48602	1314	12	10996	4.18417	1	0.206088	14.8094
	NP_573388		NP_476998			NP_001163753			NP_648922			NP_524688			NP_732166			NP_788765			GOTERM_BP_DIRECT	GO:0007015	actin filament organization	19	1.30674	0.00927404	A0A0B4K7W2, A8JRH3, A0A0B4KGX1, C7LAH8, A0A0B4KEH7, Q08012, M9NFF8, A0A0B4KHF2, Q8MRA4, Q7K1M7, M9NDC3, Q966V0, Q966V1, X2JDI1, A0A0B4K6W0, M9PBL3, Q01989, Q8IPG1, A1Z866, A1Z867, Q1LZ47, Q86P80, A0A0B4K7R6, E1JJ21, Q9VLQ8, Q8IRS7, M9MS72, Q9VZ23, M9MS76, Q966U7, Q966U8, Q966U9, O97428, E1JHB8, M9PCX2, Q7JR75, A1Z869, Q8T9F6, P16905, M9MS37, A0A0B4K6N4, H1UUF3, Q7KTI8, Q95P10, Q9W2N0, A1Z870, Q8T…	1314	84	10996	1.89284	1	0.204139	14.829
	NP_649205		NP_650287			NP_524121			NP_476595			NP_732012			NP_727448			NP_523741			GOTERM_BP_DIRECT	GO:0031440	regulation of mRNA 3'-end processing	5	0.343879	0.00952241	Q24491, O61646, Q9V3V0, P26686, M9PC85, Q8SYR3, Q9V3W7, Q9VL71, A0A0C4DHG5	1314	8	10996	5.23021	1	0.206803	15.1961
	NP_524237		NP_724834			NP_723992			NP_609394			NP_650696			NP_651385			NP_651762			GOTERM_BP_DIRECT	GO:0008366	axon ensheathment	5	0.343879	0.00952241	E1JIT0, P20241, A0A0B4KHV5, Q8IQH0, Q7KSD3, Q9VN14, Q9VE62, M9NEZ5, Q94887, E1JJF8, E1JJF9, B3DNL7, O01367	1314	8	10996	5.23021	1	0.206803	15.1961
	NP_572524		NP_731826			NP_787123			NP_728615			NP_523366			NP_524688			NP_569995			GOTERM_BP_DIRECT	GO:0001178	regulation of transcriptional start site selection at RNA polymerase II promoter	5	0.343879	0.00952241	Q24491, O61646, Q9V3V0, P26686, M9PC85, Q8SYR3, Q9V3W7, Q9VL71, A0A0C4DHG5	1314	8	10996	5.23021	1	0.206803	15.1961
	NP_651782		NP_652044			NP_523366			NP_729406			NP_476998			NP_728615			NP_723992			GOTERM_BP_DIRECT	GO:0045471	response to ethanol	8	0.550206	0.0114768	P17336, B0F585, M9PB54, B0F586, Q8T8Q9, A9J7N9, B0F584, Q9VM94, Q9VX03, Q9U3Z9, Q7JQH9, M9MRY3, Q9VPU7, Q9V3K9, B0F5A6, B0F5A7, Q86B44, Q9VLC5, Q8IPW1, B0F5B2, B0F5B1, B0F5B3, Q0E8S7, B0F597, B0F590, Q9VPA7, B0F593, O96607, M9PEX1, O02372, M9MS72, Q8IQZ1, M9MS76, Q1RL06, Q8IGR0, X2JCE7, M9MS37, P16905, B0F5B7, H1UUF3	1314	22	10996	3.04303	1	0.241354	18.0331
	NP_650064		NP_001014713			NP_477485			NP_649812			NP_610518			NP_609014			NP_524708			GOTERM_BP_DIRECT	GO:0048102	autophagic cell death	15	1.03164	0.0130048	Q8SZV3, Q95S46, O76742, Q9VAW5, A0A0B4K7Y7, P48598, Q9VAI6, M9PBZ9, Q7K485, D1FYT5, A0A0B4K6K9, Q683T0, H5V8F3, D1FYU3, Q683T1, D3PK81, P25007, Q9VPH7, A0A0B4LGP3, A0A0B4JD11, Q9W0X0, Q9VN93, D1FYW7, Q7KVF1, Q9VN50, Q8SZI6, A8E774, F9W345, Q9VY87, Q9VGE7, D1FYT3, Q9GU68, Q9NJH0, Q9VM10, M9PFR9, Q961H6, Q24336, M9PD27, Q8IGY0, D1Z373	1314	62	10996	2.0246	1	0.266258	20.1887
	NP_725084		NP_572610			NP_001014553			NP_476877			NP_651727			NP_524771			NP_476639			GOTERM_BP_DIRECT	GO:0070584	mitochondrion morphogenesis	6	0.412655	0.0135906	A0A0B4KHL7, D5A7S2, A0A0B4LFD2, Q8IQ56, G4LTX1, A0A0B4KGN2, P29845, Q95U20, A0A0B4LGF5, O18404, A0A0B4LFB8, A0A0B4LF33, A1Z9N0, P91927, P91928	1314	13	10996	3.86231	1	0.273791	21.0007
	NP_732012		NP_476590			NP_511083			NP_525082			NP_524715			NP_732012			NP_476616			GOTERM_BP_DIRECT	GO:0030031	cell projection assembly	6	0.412655	0.0135906	Q9VIM5, Q7KTI8, Q95P10, Q8IPG1, Q7KTI7, Q8T4M0, E1JHB7, E1JHB6, Q9VMH2, Q1LZ47, B6IDV6, P40793, Q9VLQ8, M9PCJ1, M9NFF8, P55162, Q24298, X2JAI2, M9MRE1, E1JHB8, M9PCX2, Q8T4L8, Q8T9F6, Q8T4L9	1314	13	10996	3.86231	1	0.273791	21.0007
	NP_788655		NP_732012			NP_730972			NP_730974			NP_609591			NP_787123			NP_651601			GOTERM_BP_DIRECT	GO:0035159	regulation of tube length, open tracheal system	9	0.618982	0.0140227	X2JCI0, A1XXK7, A1XXK4, M9PGF6, A1XXK3, H9ZJM5, A1XXK5, A1XXK0, P34082, X2JC31, F6J1D0, A1XXK2, A1XXK1, Q9VIJ4, E1JIR4, Q8SXI6, P13607, A0A0B4KGG8, X2JAF4, P48148, Q7KT16, Q2PDR9, M9PJ19, A0A0B4JD95, A0A0B4JD57, Q1RL12, Q24048, Q99323, A4V0B5, M9PDB2, B5RIT8, Q8MR96, P29742, Q59E58, P40423, A0A0B4K7Q4, Q9VLT3, Q59E59	1314	28	10996	2.68982	1	0.278491	21.5948
	NP_652044		NP_001284946			NP_732012			NP_651601			NP_001097923			NP_730695			NP_611409			GOTERM_BP_DIRECT	GO:0001676	long-chain fatty acid metabolic process	4	0.275103	0.0140984	Q960I0, A1Z7H2, Q9V3S9, E2QCY2, M9PCX4, Q8T3L1, Q9VVT8, B5RIV0, A1Z7H3, A0A0B4KFE4, Q9VCC6	1314	5	10996	6.69467	1	0.277109	21.6984
	NP_788765		NP_524121			NP_722762			NP_524069			NP_476812			NP_524858			NP_476885			GOTERM_BP_DIRECT	GO:0016050	vesicle organization	4	0.275103	0.0140984	Q9VG51, Q9VLQ9, Q8MS29, X2J8I7, Q9VQQ6, M9NDI3, Q9NCC3	1314	5	10996	6.69467	1	0.277109	21.6984
	NP_523741		NP_651601			NP_001262509			NP_524063			NP_524586			NP_523849			NP_477310			GOTERM_BP_DIRECT	GO:0045886	negative regulation of synaptic growth at neuromuscular junction	12	0.825309	0.0146995	C0PUX5, Q86NT3, Q8IGH2, P18431, Q5U0U3, A0A0B4KHI4, Q9NFU0, Q7JVX4, Q6A4R8, A0A0B4KH21, A0A0B4KH24, Q6A4R5, A0A0B4KFE4, A0A0B4KHT5, B5X0J6, M9PGC4, Q9VDI8, A0A0B4KGP6, A0A0B4KHH8, Q00174, A1Z7H2, Q7KVY5, A4V3W1, A4V3W2, A1Z7H3, A0A126GUS7, A0A0B4K6I5, Q0KHW6, Q6A4T7, Q6A4T5, O77430, B3LF78, A0A0B4KGK5, A8JR54, O18335, Q9VTZ6, A0A0B4KGK8, B6IDN4, Q9W2E7, Q960I0, A0A0B4KFN9, A4V364, Q8IN47, Q5U175,…	1314	45	10996	2.23156	1	0.284429	22.5168
	NP_651762		NP_651740			NP_732166			NP_727448			NP_476617			NP_609591			NP_001285121			GOTERM_BP_DIRECT	GO:0030036	actin cytoskeleton organization	12	0.825309	0.0146995	M9PF14, A0A0B4KGX1, M9NFF8, P55162, A0A0B4KEU5, E2QD26, Q01989, Q8IPG1, Q1LZ47, Q9VLQ8, Q8T987, M9PI44, Q9W0L0, M9PCX2, E1JHB8, M9PFG3, Q8T9F6, Q7KTI8, Q9W2N0, Q95P10, Q7KTI7, Q8T4M0, Q94901, E1JHB7, M9PFF9, E1JHB6, M9PFB2, P40793, Q8T950, P48148, A0A0B4KEJ7, H1UUJ8, Q7KVD1, M9PF20, Q7KY09, Q9VTZ0, B6IDV6, M9PCB7, A0A0B4LHV4, Q9Y162, M9PCJ1, Q7JVY0, M9MRE1, Q7KN99, Q8T4L8, Q7YZA0, Q8IH76, Q8IRI5,…	1314	45	10996	2.23156	1	0.284429	22.5168
	NP_569995		NP_608326			NP_609014			NP_610342			NP_524326			NP_523835			NP_649643			GOTERM_BP_DIRECT	GO:0006869	lipid transport	8	0.550206	0.0148348	Q7KSB3, A0A0B4JCZ0, Q9VF24, X2JG15, M9PFD0, Q9VIH3, X2JKC1, L0MPS3, A0A0B4JDD8, Q0KHS6, Q9V496, Q8IN56, Q8IN55, Q0KHQ2, B7Z0M9, O18397, Q961S9, Q0KHS7, E2QD66, Q9VXY7, Q8IQ38, Q9I7I8, M9PHQ1, A0A0B4JDG2, Q9VC05, Q9VRG4	1314	23	10996	2.91073	1	0.283994	22.6998
	NP_723992		NP_524715			NP_524698			NP_611409			NP_610299			NP_511090			NP_650867			GOTERM_BP_DIRECT	GO:0016332	establishment or maintenance of polarity of embryonic epithelium	5	0.343879	0.0155365	Q7KRY7, A4V1B2, A0A0B4K6I1, A0A0B4K7W1, U3RC96, A0A0B4JD26, Q9NB04, Q4PLW2, M9PJI4, A0A0B4KFQ6, A0A0B4K784, E1JIZ0, C1C536, E1JIZ2, E1JIZ1, E8NH13, O97111, A0A0B4K6M4, A1Z9X0, A0A0B4JD78, M9NGZ2, A0A0B4KHN3, Q95SR1, A0A0B4KG15, A0A0B4KI37, A0A0B4KEQ8, M9PHK8, A0A0B4KHY2, M9PEB3, A0A0B4KEV2, Q1WWG0, P31007, E1JJH6, E1JJH5	1314	9	10996	4.64908	1	0.292621	23.6429
	NP_524708		NP_724343			NP_727448			NP_524402			NP_001189198			NP_001163400			NP_001247113			GOTERM_BP_DIRECT	GO:0072347	response to anesthetic	5	0.343879	0.0155365	C0PUX5, M9NFS1, A0A0B4K6T5, M9NE56, Q9W4Y3, P18431, M9NE61, Q6A4R8, Q6A4R5, M9NGK3, M9NES6, A0A0B4K7K0, P53624, Q8MPN3, Q8MRK1, Q9NEF9, M9PGC4, Q9NEF8, Q24498, A0A0B4K837, Q9NFS9, M9NDL5, Q7KVY5, E1JJN1, Q8MSR5, X2JCE8, A4V3W1, M9NGL3, A4V3W2, M9NET2, Q0KHW6, X2JAC7, Q6A4T7, Q6A4T5, A0A0B4K7U9, P35128, Q8IRL4, E1JJC0, Q9NEG1, Q9NEG0, M9NDM1, A0A023GRW4, B6IDN4, X2JDK9, X2JE09, M9NFR6, Q6A4S5, Q6A…	1314	9	10996	4.64908	1	0.292621	23.6429
	NP_476639		NP_648687			NP_476975			NP_476998			NP_648234			NP_651727			NP_523986			GOTERM_BP_DIRECT	GO:0061357	positive regulation of Wnt protein secretion	5	0.343879	0.0155365	Q7KVL7, Q9VG51, Q9W277, Q9VLQ9, Q8MS29, X2J8I7, Q95RP4, Q9VQQ6, Q9W4K0, M9NDI3	1314	9	10996	4.64908	1	0.292621	23.6429
	NP_476616		NP_524237			NP_609215			NP_524828			NP_476885			NP_477375			NP_727448			GOTERM_BP_DIRECT	GO:0043044	ATP-dependent chromatin remodeling	5	0.343879	0.0155365	Q9VPL6, A0A0B4KFX5, Q7KPY3, O46036, Q24368, A0A0B4KHB2, Q9VPL9, Q9Y1L3, M9NEL3, M9NCY5, M9PFM5, A4V2S3, Q7KND4, A0A0B4KGZ7, B7Z002, A0A0B4KFT4, Q9VF03, A0A0B4JDA0, A0A0B4KGG9, Q8MSY3, Q6NP08, P25439, M9PFS6, M9NDB7	1314	9	10996	4.64908	1	0.292621	23.6429
	NP_651601		NP_523755			NP_651882			NP_524360			NP_524069			NP_001260773			NP_524715			GOTERM_BP_DIRECT	GO:0007349	cellularization	15	1.03164	0.0170834	P37276, P27619, Q540V5, X2JE15, P13496, Q9V3I2, P40793, P42207, Q8IGH2, M9NFF8, P54359, M9PBQ0, Q8MSS1, Q9NFU0, B3LF78, Q1EBX0, E1JHJ9, X2JAQ4, X2JAF1, P48148, Q9I7D3, M9PBC9, O18335, E1JJA5, M9PEC8, A0A0B4K6W2, E1JJA4, M9PJN9, M9PE73, Q24547, A0A0B4KFN9, A0A126GV04, A4V4J0, A0A0B4KGP6, E1JHK0, B7YZW7, B7YZW8, Q0E8Q1, M9PBQ3, Q0E8Q0, P55824, M9PDB4, A4V4I8, M9PHQ0, Q7KT48, A0A0B4K7S0, A0A0B4KGJ1,…	1314	64	10996	1.96133	1	0.313987	25.6836
	NP_611409		NP_524006			NP_610013			NP_649757			NP_523849			NP_001189305			NP_788674			GOTERM_BP_DIRECT	GO:0007294	germarium-derived oocyte fate determination	9	0.618982	0.0173896	Q8SWR6, Q9W2N0, P37276, A0A0B4KEH0, A0A0B4JD26, A0A0B4K849, A0A0B4KFQ6, C6TP70, M9PBQ0, Q9NFU0, B3LF78, Q1EBX0, M9PDQ0, P13395, M9PEC8, A1Z9X0, M9PE73, Q02645, A0A0B4KFN9, P92177, A0A0B4KGP6, A0A0B4K7A5, A0A0B4JD78, M9PBQ3, A0A0B4KG15, M9PGV6, A0A0B4KEQ8, A8DYJ2, M9PDB8, M9NDR2, P16568, M9PBI5, A0A0B4KEV2, M9PDL9, P29310, M9PHG8, M9PEN4, A0A0B4K618, A0A126GUS7	1314	29	10996	2.59707	1	0.315859	26.0815
	NP_476885		NP_649644			NP_476885			NP_523849			NP_788655			NP_731751			NP_651646			GOTERM_BP_DIRECT	GO:0007291	sperm individualization	13	0.894085	0.0174681	A0A126GUR6, Q86NK8, A0A0B4JCW4, P27619, Q9U5W1, Q59DW8, X2JE15, A0A0B4KGX1, X2JC31, Q8INB6, Q8IHB0, Q8SX77, Q94920, Q8IGN0, A0A0B4LFB3, X2JCP8, H1UUJ8, Q7JVI3, Q95U38, E1JJA5, M9PB68, Q9VHJ8, Q8T6I0, Q01989, E1JJA4, M9PJN9, O18397, Q7YU59, Q8T8W3, A4V4J0, A0A0B4KHL4, Q24117, A0A0B4LHV4, Q9VL24, P10987, A4V4I8, X2J9B0, M9NDP1, M9PHQ0, Q9VEX2, A0A0B4K697, P29742, Q86BR9, Q9VC05, A0A0B4K7C4, Q4AB31,…	1314	52	10996	2.09209	1	0.314295	26.1832
	NP_477310		NP_001163400			NP_476676			NP_610443			NP_524360			NP_536731			NP_524060			GOTERM_BP_DIRECT	GO:0006888	ER to Golgi vesicle-mediated transport	13	0.894085	0.0174681	Q9VLS7, Q95TD2, Q9VNF8, Q9W4K0, Q9V3A8, A0A0B4K6T4, Q8MRA4, M9MRD9, O62621, Q9W0B8, O77285, Q9VCC2, Q8T9B6, Q9Y0Y5, A0A0B4K5Z8, X2JDJ3, Q8MQQ8, Q9W0N6, Q9NFN9, Q8IGT0, Q9W3M8, Q9W3N6, Q9NFR8, O18332	1314	52	10996	2.09209	1	0.314295	26.1832
	NP_001285121		NP_524358			NP_724165			NP_650475			NP_476615			NP_476877			NP_524538			GOTERM_BP_DIRECT	GO:0007444	imaginal disc development	10	0.687758	0.0189811	Q9XZ54, Q9W303, P92177, B5RJG0, Q8T0R7, Q23997, Q8MM24, P54359, Q9V3D4, C6TP70, O18373, Q3YNC0, X2JA18, Q3YNC1, X2JEB6, A0A0B4KGJ1, A0A0B4LFJ1, A0A0B4K7C5, D4G7B1, Q9V3V2, Q8MLZ7	1314	35	10996	2.39095	1	0.333709	28.1171
	NP_649643		NP_523401			NP_610774			NP_523835			NP_523835			NP_572339			NP_728615			GOTERM_BP_DIRECT	GO:0042744	hydrogen peroxide catabolic process	6	0.412655	0.0191	Q9VEJ0, Q9GPQ2, X2JF59, Q9GPQ1, P17336, Q9V3P0, A1Z892, Q95SB0, Q960M4, Q9VQI7	1314	14	10996	3.58643	1	0.332612	28.267
	NP_650867		NP_610518			NP_477034			NP_477158			NP_477158			NP_652044			NP_001261717			GOTERM_BP_DIRECT	GO:0000132	establishment of mitotic spindle orientation	7	0.481431	0.0196692	Q9VEZ3, Q9U5W6, Q9VN82, A4V4A5, A0A0B4JD26, M9PJI4, Q4PLW2, Q8SX77, A0A0B4KFQ6, E1JIM4, C1C536, A0A0B4KFK9, A0A0B4KG43, A0A0B4KGI6, A0A0B4KF82, E8NH13, Q9NH88, A0A0B4K664, Q95TT5, Q8IPP4, A1Z9X0, Q8IPP3, A0A0B4K700, A0A0B4JD78, Q24117, M9NGZ2, Q95TZ9, A0A0B4KG15, A0A0B4KEQ8, M9NDP1, Q9VZ23, M9PHK8, M9PEB3, Q9VB22, A0A0B4KEV2, P31007, Q9NFR7, E1JJH6, E1JJH5, Q24279	1314	19	10996	3.08307	1	0.337878	28.9808
	NP_001261809		NP_477034			NP_731751			NP_476667			NP_476860			NP_651380			NP_477016			GOTERM_BP_DIRECT	GO:0060857	establishment of glial blood-brain barrier	7	0.481431	0.0196692	P20241, Q8IQH0, Q1RL12, Q00748, Q9VN14, Q9V8R9, Q24048, M9NEZ5, A4V0B5, Q8MRC4, Q94887, P16378, H5V8A7, E1JJF8, D5AEN0, E1JJF9, A0A0B4LFX4, A0A0B4LG23	1314	19	10996	3.08307	1	0.337878	28.9808
	NP_001247113		NP_610443			NP_477158			NP_524771			NP_523524			NP_477266			NP_476813			GOTERM_BP_DIRECT	GO:0030433	ER-associated ubiquitin-dependent protein catabolic process	7	0.481431	0.0196692	M9PBP5, O18413, Q7KMQ0, Q9W414, Q9XZC3, Q9VQ57, Q9V3V6, Q9U7A2, A0A0B4LIJ0, Q9V405, P48601, Q8SZ19	1314	19	10996	3.08307	1	0.337878	28.9808
	NP_523986		NP_728615			NP_732312			NP_608344			NP_610342			NP_001285121			NP_611321			GOTERM_BP_DIRECT	GO:0007298	border follicle cell migration	25	1.71939	0.0209426	P08646, Q9VU68, Q9VPL6, Q9VPL9, O76742, A0A0B4KGX1, E1JHD6, D3DMW7, F6J1D0, Q9V3I2, Q8IGH2, Q24192, C8VV50, Q9NK80, Q24298, M9PBQ0, Q9VSL8, Q1EBX0, A0A0B4LFW6, O97111, M9NF46, M9PEC8, M9NCU7, Q01989, Q7YU32, M9PJN9, Q8IPG1, M9PBW9, Q960C2, M9NEL3, Q1LZ47, B7Z002, Q9VLQ8, M9PF06, Q99323, M9NEP1, Q86LF3, E1JHB8, M9PCX2, Q24410, M9PHG8, Q24411, Q6NP08, Q8T9F6, P48809, Q7KTI8, P37276, Q95P10, P05661,…	1314	131	10996	1.59701	1	0.352635	30.5533
	NP_727448		NP_727252			NP_731826			NP_477310			NP_524858			NP_610299			NP_523849			GOTERM_BP_DIRECT	GO:0035011	melanotic encapsulation of foreign target	9	0.618982	0.0212997	P37276, C9QP31, F2FB46, A0A0B4JD26, D3DMW7, P13496, M9PHL7, P40793, Q24192, A0A0B4KFQ6, M9NFF8, Q9V521, M9PBQ0, Q1EBX0, M9PHT0, M9PEC8, A1Z9X0, O61492, M9PE73, P20241, A4V4F2, A0A0B4JD78, Q00174, E1JJL2, M9PBQ3, A0A0B4KG15, A0A0B4KEQ8, M9NEZ5, E1JJF8, E1JJF9, A0A0B4KEV2, M9PHG8, M9PEN4, M9PJN2	1314	30	10996	2.5105	1	0.35462	30.9884
	NP_524715		NP_609591			NP_524313			NP_524698			NP_524313			NP_477081			NP_648610			GOTERM_BP_DIRECT	GO:0006979	response to oxidative stress	19	1.30674	0.0229341	E1JIV6, Q24251, Q7KNF3, Q95T42, E1JHD6, D8FT20, Q95S02, Q7JQH9, A0A0B4KFT5, O62618, Q9VZQ8, P29993, Q8I0S6, Q9NHN2, A0A0B4LHL7, Q5U195, Q9VPG4, Q9VA37, Q8MYW1, M9PF91, M9PD88, Q9V3P0, Q7JR71, E1JJN1, Q8SXR1, Q9VPG5, Q9NAZ4, Q0E9C3, Q9VGS3, X2JF59, P61851, M9NDE0, Q8IGX1, A1Z8K9, Q9VQX4, P35128, A1Z6L9, A0A0B4LGN1, M9PBN2, Q8MSU6, Q9V3K9, Q8IRD4, Q8IRD3, Q95RR1, Q8IHC2, Q960M4, Q7KXK5, M9PC31, A4U…	1314	92	10996	1.72824	1	0.373269	32.947
	NP_788674		NP_651762			NP_610443			NP_524470			NP_725084			NP_649017			NP_651668			GOTERM_BP_DIRECT	GO:0045478	fusome organization	5	0.343879	0.0234829	M9PF16, P37276, M9PE73, Q02645, A0A0B4K7A5, Q8IGH2, A0A0B4K849, M9PBQ3, M9PBQ0, M9PGV6, Q00963, Q1EBX0, A8DYJ2, M9PDQ0, P13395, M9PBI5, M9PHG8, M9PEN4, O18335, M9PHG4, M9PEC8	1314	10	10996	4.18417	1	0.377407	33.5929
	NP_651646		NP_477016			NP_732005			NP_572610			NP_722762			NP_524698			NP_476640			GOTERM_BP_DIRECT	GO:0045995	regulation of embryonic development	5	0.343879	0.0234829	E1JIT0, Q7JPT8, Q94901, A0A0B4KHV5, P48598, M9PBZ9, Q00174, Q683T0, Q683T1, M9NE01, Q27889, B3DNL7, O01367	1314	10	10996	4.18417	1	0.377407	33.5929
	NP_524060		NP_001286803			NP_001285121			NP_609591			NP_572610			NP_511083			NP_724122			GOTERM_BP_DIRECT	GO:0006376	mRNA splice site selection	5	0.343879	0.0234829	Q8T6B9, A4V193, O61646, Q9V3V0, P26686, M9PC85, Q9V3W7, Q9VL71, A0A0C4DHG5	1314	10	10996	4.18417	1	0.377407	33.5929
	NP_524538		NP_649899			NP_651385			NP_524326			NP_650475			NP_523524			NP_523755			GOTERM_BP_DIRECT	GO:0045571	negative regulation of imaginal disc growth	5	0.343879	0.0234829	Q7KRY7, A0A0B4K6I1, A0A0B4K7W1, Q3YNA6, A0A0B4KFN9, U3RC96, A0A0B4KGP6, A0A0B4KHN3, Q95SR1, Q9NH72, Q9NFU0, Q9VVA7, A0A0B4K784, A0A0B4KI37, E1JIZ0, B3LF78, E1JIZ2, E1JIZ1, A0A0B4KHY2, Q9I7D3, Q1WWG0, Q8MQZ0, A0A0B4K6M4, E4NKG1, A0A0B4K618, A0A126GUS7, Q9VFT4	1314	10	10996	4.18417	1	0.377407	33.5929
	NP_728615		NP_476860			NP_001261717			NP_476566			NP_001163400			NP_523411			NP_650918			GOTERM_BP_DIRECT	GO:0045451	pole plasm oskar mRNA localization	12	0.825309	0.0234883	A0A0B4KG06, Q95TA3, X2JC31, O44437, A0A0B4K6U6, Q9VN21, Q8MSI9, H1UUP7, Q6LEH1, A0A0B4K661, P06754, Q6NN28, Q8IG99, Q9VGH5, O18334, A0A0B4K6Y8, Q8INJ6, Q8IGE9, M9NEU5, X2J5T3, E1JHA4, Q9VHC7, P25843, Q08473, P49455, A0A0B4KG68, P17210, A0A0B4K6Z1, P29742, Q8IG84, Q9VHS8, Q8IGY1, P48809	1314	48	10996	2.09209	1	0.374605	33.5993
	NP_001261717		NP_608748			NP_651098			NP_649017			NP_724834			NP_476975			NP_001245944			GOTERM_BP_DIRECT	GO:0016322	neuron remodeling	12	0.825309	0.0234883	Q0KHU2, Q9VPL6, E2QC90, Q9VPL9, A0A0B4K730, Q95S41, O77430, Q8T0L3, O46111, Q9VUH6, E1JJM0, A0A0B4KF46, A0A0B4LG26, Q11002, Q960G3, Q7JUY7, Q3YNA6, M9NEU5, M9NEL3, Q9Y1L3, M9NCY5, P25843, B7Z002, Q9Y162, Q9XTL2, Q8IGK4, Q9VVA7, M9NF14, A8DYJ3, Q8T0Q4, Q6NP08, Q9VZ69, Q8MQZ0, Q8IR99, E0R983, M9NDB7	1314	48	10996	2.09209	1	0.374605	33.5993
	NP_477016		NP_723992			NP_572436			NP_524237			NP_649017			NP_477510			NP_477282			GOTERM_BP_DIRECT	GO:0031532	actin cytoskeleton reorganization	7	0.481431	0.0253315	Q9GT67, F0JAG6, Q8IGH2, P40793, M9NFF8, Q8STB9, Q9VWD0, P48148, M9PGA7, O18335, A1ZA89, Q7KVD1, Q1EC76, Q7KY09, A0A0C4DHF6, Q8T987, M9MS06, Q9W0L0, Q8T0G6, P18091, Q7YZA0, Q8IRI5, Q8IH76, Q8IRI4, Q8WR09, Q8WR08	1314	20	10996	2.92892	1	0.394566	35.7257
	NP_476813		NP_610013			NP_649812			NP_477375			NP_524237			NP_651668			NP_733183			GOTERM_BP_DIRECT	GO:0000028	ribosomal small subunit assembly	7	0.481431	0.0253315	Q7JZW2, P39018, P38979, Q9W334, A1ZAH8, Q9VWG3, X2JCX8, P14130, M9NEQ9, X2JEM4, P17704, E2QD65, X2JC80	1314	20	10996	2.92892	1	0.394566	35.7257
	NP_611321		NP_001138224			NP_476813			NP_524688			NP_476975			NP_609394			NP_608447			GOTERM_BP_DIRECT	GO:0015031	protein transport	17	1.16919	0.0255175	Q9VV89, Q9VQQ6, Q07327, M9NDI3, X2JAE6, A0A0B4LEY6, O61305, L7EEU0, Q8IQP1, Q8IQP2, O76767, E8NH12, Q9W4V8, Q9TVM2, P61209, M9NE07, Q24349, Q9U9Q7, M9PG22, Q9VVS6, P91679, Q3YNA6, Q8SYQ3, Q9VLQ9, Q8MS29, X2J8I7, Q7KM15, Q94518, L7EFC0, Q5LK13, Q5LK12, Q9VXB0, Q9VVA7, Q9VLB7, Q8IH79, A0A0S0X8K7, Q8MQZ0, L7EGI4, A0A0S0WNN6, M9PEL1, P91926	1314	80	10996	1.77827	1	0.39391	35.9367
	NP_523849		NP_523900			NP_001097918			NP_524121			NP_650722			NP_651782			NP_608326			GOTERM_BP_DIRECT	GO:0006164	purine nucleotide biosynthetic process	4	0.275103	0.0257097	Q9Y0Y2, Q9VC18, A4V488, Q07152, A0A0B4K623, E8NH74, O96553	1314	6	10996	5.57889	1	0.393341	36.154
	NP_648610		NP_523849			NP_524063			NP_476615			NP_477150			NP_609114			NP_650048			GOTERM_BP_DIRECT	GO:0042595	behavioral response to starvation	4	0.275103	0.0257097	Q7K1U0, P16378, D5AEN0, P02518, X2JC82, A0A0B4LHM9, Q9VBV3	1314	6	10996	5.57889	1	0.393341	36.154
	NP_651668		NP_725084			NP_608344			NP_572436			NP_652044			NP_650234			NP_476566			GOTERM_BP_DIRECT	GO:0006874	cellular calcium ion homeostasis	6	0.412655	0.0258944	P19351, M9PHJ0, A0A0B4K6T5, A0A0B4K7U9, Q8SXS9, E6PBY8, A0A021WZA4, Q59DQ0, Q5LJX7, Q9VKJ6, M9NH07, Q5LJX8, M9PHR2, A0A0B4LGN1, P29993, A0A0B4K7K0, Q7PLW1, X2JBP9, M9PJM6, E6EK17, Q24498, A0A0B4K837, E6EK18, B9EQV5, E6EK15, A0A0B4K715, Q9V4C7, Q59DP8, A0A0B4K719, E1JJP0, Q59DP9	1314	15	10996	3.34734	1	0.392693	36.3622
	NP_476640		NP_476760			NP_477150			NP_732553			NP_651987			NP_722744			NP_573109			GOTERM_BP_DIRECT	GO:0007309	oocyte axis specification	6	0.412655	0.0258944	P08646, Q9GT67, Q1EC76, A0A0C4DHF6, A0A0B4JD26, A0A0B4JD78, A1ZBM2, A0A0B4KFQ6, A0A0B4KG15, Q8STB9, A0A0B4KEQ8, M9PDB8, M9NDR2, Q8T0G6, P16568, A0A0B4KEV2, M9PDL9, O97111, Q8WR09, A1ZA89, Q8WR08, Q7K1S6, A1Z9X0	1314	15	10996	3.34734	1	0.392693	36.3622
	NP_724122		NP_476640			NP_725084			NP_648687			NP_608326			NP_732005			NP_477279			GOTERM_BP_DIRECT	GO:0016063	rhodopsin biosynthetic process	6	0.412655	0.0258944	Q9VLS7, A9UN21, A0A0B4LF89, Q8WSF3, Q8T410, Q0KHZ9, O02393, O97043, Q95SQ0, M9MRD9, Q9VKR0, Q86P87, Q75WP2, Q9VM10, Q9VF33, Q9VAL7, X2JDJ3, Q8MQQ8, Q961H6, Q24097, Q8MSX9, Q86P47, A0A0B4LG91	1314	15	10996	3.34734	1	0.392693	36.3622
	NP_523755		NP_651825			NP_523457			NP_647668			NP_611964			NP_477310			NP_001162804			GOTERM_BP_DIRECT	GO:0009408	response to heat	15	1.03164	0.028073	E1JIV6, E1JIK0, Q7KNF3, Q8IGX1, P27619, X2JE15, E1JHD6, P48810, O62618, Q9VSA9, X2JGG6, A0A0B4KEY5, A1Z6L9, Q8MSU6, O02649, P02516, A0A0B4KFE9, P02517, P02518, A0A0B4KFI2, E1JJA5, M9PBL3, E1JJA4, M9PJN9, A0A0B4KEZ8, A4V4J0, Q8IHC2, A1Z8P9, M9NE68, P02828, A4V4I8, M9PHQ0, Q8IGK6, Q961T0, P92208, Q9VFV9, Q9W0Y6, P82147, Q6NNX9, X2JC82, C7LA94	1314	68	10996	1.84596	1	0.415075	38.77
	NP_650918		NP_476812			NP_572610			NP_477150			NP_732312			NP_722762			NP_523900			GOTERM_BP_DIRECT	GO:0030866	cortical actin cytoskeleton organization	8	0.550206	0.0289884	Q9VIM5, E1JJA4, M9PJN9, P27619, A4V4J0, X2JE15, Q9VMH2, P40793, Q8IGH2, M9NFF8, P55162, X2JAI2, A4V4I8, M9PHQ0, P16378, D5AEN0, P48148, O18335, E1JJA5	1314	26	10996	2.57487	1	0.422435	39.7559
	NP_001245944		NP_476975			NP_524715			NP_477485			NP_477510			NP_651048			NP_476955			GOTERM_BP_DIRECT	GO:0072499	photoreceptor cell axon guidance	8	0.550206	0.0289884	X2JCI0, M9PF16, Q8MME5, M9PGF6, P62152, X2JDD7, P34082, A0A0B4K849, Q9W205, Q00963, E1JGS7, X2JAF4, Q961W2, Q9W204, M9PJ19, Q02645, P20241, Q058S6, A0A0B4K7A5, Q9VPX7, Q9VPX6, Q7KN55, M9NEZ5, A8DYJ2, E1JJF8, E1JJF9, Q95U66, A0A0B4LF57, Q9VMD9, M9PHG4, A0A0B4KEX6, A0A0B4KFF9	1314	26	10996	2.57487	1	0.422435	39.7559
	NP_730954		NP_788765			NP_609591			NP_788655			NP_001260773			NP_651987			NP_731751			GOTERM_BP_DIRECT	GO:0007623	circadian rhythm	14	0.962861	0.0292602	C0PUX5, Q94901, Q0KHW6, Q0IGY3, Q6A4T7, Q6A4T5, P18431, A4V2B8, Q9NFU0, Q4V5T1, B3LF78, Q6A4R8, Q9VB80, Q6A4R5, Q9VBV3, Q9VN71, B6IDN4, Q9VQR0, A0A0B4KFN9, P81900, M9PGC4, Q9Y143, A0A0B4KGP6, Q6A4S5, Q9VB79, Q6A4W4, A0A0B4LHM9, H5V852, Q9VB77, Q6A4W6, P08181, A8JUV9, Q95SE3, Q9VK12, Q7KVY5, M9PGV7, O76879, A4V3W1, A4V3W2, A0A0B4K618, A0A126GUS7	1314	62	10996	1.88963	1	0.422543	40.0458
	NP_477282		NP_476615			NP_649643			NP_652044			NP_727448			NP_477369			NP_732076			GOTERM_BP_DIRECT	GO:0051297	centrosome organization	13	0.894085	0.030316	Q5BIL1, P36872, M9MQH9, E4NKN3, M9NDI6, Q9W1V3, A0A0B4K849, Q8T3U2, O61231, A0A0B4LFD9, Q7JVX4, C8VV30, Q8MT47, X2JGM9, X2JDI1, Q02748, Q9VNA5, Q9W2E7, A0A0B4LGZ3, M9NE89, Q02645, P55841, M9PIM0, C9QP42, A0A0B4K7A5, P36179, A8DYJ2, H5V8B8, P23696, P08928, P41042	1314	56	10996	1.94265	1	0.431137	41.1592
	NP_724560		NP_573388			NP_523367			NP_476812			NP_001163619			NP_723992			NP_609285			GOTERM_BP_DIRECT	GO:0016246	RNA interference	9	0.618982	0.0309058	A0A0H4XWW0, Q2Q3W1, A0A0B4K6K1, Q2Q3W0, A0A075BJ89, A1ZAW0, A0A0B4K6T7, P11147, A0A075BJ92, P29844, Q7JVK6, O76922, Q2Q3V5, Q2Q3V6, A0A0B4KGU4, F3YDH0, Q2Q3V4, Q5LK30, X2J7U0, Q2Q3V9, Q95PE5, Q2Q3V7, Q9VHP0, Q9V426, Q2Q3V8, Q9NBW6, A0A0B4K624, P19109, Q9VKM1, Q6TMH4, E1JJ68, A0A075BJU9, A0A075BLT4, A0A075BLT1, A0A075BJU3, C7LAE4, A0A075BJD5, A0A0B4K6A3, C7LA75, A0A075BJD6, A0A0B4LFK8, Q95YG3	1314	32	10996	2.3536	1	0.434547	41.7727
	NP_733183		NP_728141			NP_728615			NP_001189103			NP_732166			NP_524303			NP_523764			GOTERM_BP_DIRECT	GO:0007030	Golgi organization	17	1.16919	0.0315163	Q9V3D1, X2J786, M9PH10, A0A0B4K6T4, A0A0B4LFB3, Q8IP67, Q9VCC2, Q9VQ94, Q7JVI3, Q9VMA7, Q95TV3, Q86NS6, Q9W3N6, Q7KNA0, Q7KN62, Q9VIQ8, Q8IGZ2, Q9VC57, Q7K3Z3, O18397, Q95TD2, Q9VNF8, A1Z9E3, A0A0B4LFZ4, X2JAD3, Q9V3A8, A0A0B4LHV8, A0A0B4K5Z8, Q9VC05, Q8IGT0, Q9NFN9, P46461, Q24319, M9PC99, Q9NFR8	1314	82	10996	1.7349	1	0.438097	42.4014
	NP_608447		NP_788518			NP_476595			NP_477034			NP_476667			NP_001261717			NP_476615			GOTERM_BP_DIRECT	GO:0008299	isoprenoid biosynthetic process	5	0.343879	0.0334822	O61538, Q9VIT2, M9PEL3, O61539, Q9VP87, Q5G1W2, Q7K2V9, Q7K4Q9, Q9VS54	1314	11	10996	3.80379	1	0.455357	44.3828
	NP_608326		NP_651646			NP_524006			NP_651782			NP_649757			NP_995906			NP_001033904			GOTERM_BP_DIRECT	GO:0035088	establishment or maintenance of apical/basal cell polarity	5	0.343879	0.0334822	A4V1B2, P08646, Q9GT67, Q7KRY7, A0A0B4K6I1, Q1EC76, A0A0B4K7W1, U3RC96, A0A0C4DHF6, Q9V3I2, Q9NB04, A0A0B4KHN3, Q95SR1, A0A0B4K784, E1JIZ0, A0A0B4KI37, Q8STB9, E1JIZ2, E1JIZ1, Q8T0G6, A0A0B4KHY2, Q1WWG0, A0A0B4K6M4, Q8WR09, A1ZA89, Q8WR08	1314	11	10996	3.80379	1	0.455357	44.3828
	NP_650048		NP_523742			NP_651987			NP_524858			NP_649696			NP_788765			NP_524069			GOTERM_BP_DIRECT	GO:0034332	adherens junction organization	5	0.343879	0.0334822	A4V1B2, A8E6J4, B5X0J6, A0A0B4LJ12, A0A0B4JD26, Q5U175, A0A0B4JD78, Q9NB04, P35220, A0A0B4KFQ6, A0A0B4KG15, A0A0B4LHX6, A0A0B4KEQ8, Q9V9J3, P08879, X2JBG9, A0A0B4KEV2, A1Z6I9, Q8IH27, A1Z9X0	1314	11	10996	3.80379	1	0.455357	44.3828
	NP_476566		NP_524618			NP_569995			NP_732005			NP_524332			NP_001033803			NP_649017			GOTERM_BP_DIRECT	GO:0050803	regulation of synapse structure or activity	6	0.412655	0.034056	Q7KRY7, X2JCI0, A0A0B4K6I1, A0A0B4K7W1, P27619, M9PGF6, Q8T8Q9, U3RC96, X2JE15, Q9V3I2, P34082, Q9U3Z9, Q9VPU7, E1JIZ0, A0A0B4K784, E1JIZ2, B5RIU6, E1JIZ1, X2JAF4, A0A0B4K6M4, E1JJA5, M9PJ19, Q8IPW1, E1JJA4, M9PJN9, A4V4J0, A0A0B4KHN3, Q95SR1, Q8T390, A4V4I8, A0A0B4KI37, M9PHQ0, Q8IGR0, A0A0B4KHY2, Q1WWG0	1314	16	10996	3.13813	1	0.458191	44.9488
	NP_573109		NP_650722			NP_572988			NP_001260773			NP_652626			NP_476812			NP_477510			GOTERM_BP_DIRECT	GO:0051533	positive regulation of NFAT protein import into nucleus	6	0.412655	0.034056	Q9XZU1, Q9UB78, O18388, P62152, M9NDC3, Q9V455, P83094, Q9VLY1, M9NF82, A0A0B4LF57, Q7KUZ1, O76522	1314	16	10996	3.13813	1	0.458191	44.9488
	NP_477279		NP_524771			NP_477016			NP_732166			NP_651782			NP_524586			NP_476820			GOTERM_BP_DIRECT	GO:0006122	mitochondrial electron transport, ubiquinol to cytochrome c	6	0.412655	0.034056	Q9VYI6, Q9VV75, P84029, Q8SY81, X2J6D4, Q9VFF0, Q9VRL0, Q9XY35	1314	16	10996	3.13813	1	0.458191	44.9488
	NP_001162804		NP_476820			NP_477375			NP_573388			NP_001188905			NP_651795			NP_477256			GOTERM_BP_DIRECT	GO:0001738	morphogenesis of a polarized epithelium	6	0.412655	0.034056	Q7KRY7, A0A0B4K6I1, A0A0B4K7W1, P27619, U3RC96, A0A0B4JD26, X2JE15, M9PJI4, Q4PLW2, A0A0B4KFQ6, Q24298, C1C536, E1JIZ0, A0A0B4K784, E1JIZ2, E1JIZ1, E8NH13, O97111, A0A0B4K6M4, E1JJA5, A1Z9X0, E1JJA4, M9PJN9, A4V4J0, A0A0B4JD78, M9NGZ2, A0A0B4KHN3, Q95SR1, A0A0B4KG15, A4V4I8, A0A0B4KI37, A0A0B4KEQ8, M9PHQ0, M9PHK8, M9PEB3, A0A0B4KHY2, A0A0B4KEV2, P31007, Q1WWG0, E1JJH6, E1JJH5	1314	16	10996	3.13813	1	0.458191	44.9488
	NP_523900		NP_477014			NP_788765			NP_001163619			NP_524771			NP_572988			NP_648514			GOTERM_BP_DIRECT	GO:0071456	cellular response to hypoxia	8	0.550206	0.0352295	A0A023GQA5, Q9VDZ8, Q9NCC3, P24156, Q9VDZ7, M9PGL7, Q8MXF7, Q8MLX7, V9GZU6, M9PD18, Q9VG69, Q9U4L6, P48602, P91927, Q9VTZ6	1314	27	10996	2.47951	1	0.466809	46.0897
	NP_476955		NP_620470			NP_476667			NP_648234			NP_651795			NP_788655			NP_649158			GOTERM_BP_DIRECT	GO:0007406	negative regulation of neuroblast proliferation	8	0.550206	0.0352295	A0A0B4LGZ3, Q7KPY3, P36872, A0A0B4KFT0, M9PFM5, Q7KND4, Q0KHZ6, Q9VF03, A0A0B4JDA0, C8VV30, Q9VGQ1, Q94514, Q8MSY3, P23696, P25439, X2JDI1, M9PFS6, Q9VIQ8	1314	27	10996	2.47951	1	0.466809	46.0897
	NP_731751		NP_648514			NP_729406			NP_001163400			NP_001285121			NP_001247066			NP_651795			GOTERM_BP_DIRECT	GO:0040003	chitin-based cuticle development	28	1.92572	0.036709	Q9VDJ8, Q9VSY0, A0A0B4K6T4, M9PBQ0, Q1EBX0, Q9VB82, Q9W077, M9PEC8, Q9W078, Q9VSH7, M9NE89, Q9W303, P91941, B5RJG0, Q8T0R7, Q7JND6, Q8MM24, Q8SZM0, Q8MRD2, A0A0S0WGW8, P52302, A8JTM7, M9PHG8, Q9NFN8, Q9VZF9, Q8IGT0, Q9NFN9, M9PC99, A8DRW0, P08928, A1Z8H1, P37276, Q95SY7, Q9VD29, P92181, O97064, Q4V480, Q9VQ94, X2JEB6, A0A0B4LFJ1, Q9VZG2, Q95RB2, Q9VZG1, Q8MLZ7, M9PE73, Q95TD2, A0A0B4KH84, Q9VNF8,…	1314	159	10996	1.47367	1	0.478048	47.4963
	NP_476968		NP_476617			NP_650475			NP_524715			NP_523646			NP_524402			NP_995670			GOTERM_BP_DIRECT	GO:0007293	germarium-derived egg chamber formation	13	0.894085	0.0388163	Q9GT67, Q9VQJ0, P27619, M9PBZ2, X2JE15, Q24474, Q9V3I2, A2RVE5, Q8IGH2, P40793, P35220, M9NFF8, Q95TA9, A0A0B4K6U6, Q8STB9, M9PDQ0, P13395, O97111, O18335, E1JJA5, O18334, A1ZA89, E1JJA4, M9PJN9, Q1EC76, Q3YNA6, Q26279, X2J5T3, Q26278, A0A0C4DHF6, A4V4J0, Q26293, Q08473, Q9VVA7, A4V4I8, M9PGV6, M9PHQ0, M9PDB8, M9NDR2, Q8T0G6, X2JBG9, P16568, M9PBI5, M9PDL9, Q8MQZ0, Q8WR09, Q8WR08	1314	58	10996	1.87566	1	0.494607	49.4402
	NP_732076		NP_523986			NP_524586			NP_730972			NP_001247351			NP_477169			NP_650696			GOTERM_BP_DIRECT	GO:0006891	intra-Golgi vesicle-mediated transport	7	0.481431	0.0396719	O62621, O77285, Q9W0B8, Q23983, Q9Y0Y5, X2J5T3, Q9W0N6, M9PH10, P46461, O18334	1314	22	10996	2.66265	1	0.499379	50.21
	NP_609285		NP_524698			NP_611086			NP_611063			NP_524698			NP_652034			NP_524469			GOTERM_BP_DIRECT	GO:0031629	synaptic vesicle fusion to presynaptic active zone membrane	4	0.275103	0.0410506	Q23983, Q24547, A0A126GV04, Q9VH76, A0A0B4JCZ4, M9PH10, P46461	1314	7	10996	4.78191	1	0.508598	51.4271
	NP_523764		NP_648237			NP_649757			NP_609690			NP_524006			NP_573388			NP_651727			GOTERM_BP_DIRECT	GO:0006020	inositol metabolic process	4	0.275103	0.0410506	X2JEN2, Q9VUW1, Q7KTW5, Q9VUW2, X2JCY0, X2JLN4, X2JG41, X2JGE9, Q9VR59	1314	7	10996	4.78191	1	0.508598	51.4271
	NP_476615		NP_651987			NP_650287			NP_722762			NP_651882			NP_524360			NP_649812			GOTERM_BP_DIRECT	GO:0072593	reactive oxygen species metabolic process	4	0.275103	0.0410506	Q94511, E1JIV6, P17336, Q8MM97, Q9VZU4, A4V449, O62618	1314	7	10996	4.78191	1	0.508598	51.4271
	NP_001033904		NP_523367			NP_732553			NP_477016			NP_722744			NP_611386			NP_524828			GOTERM_BP_DIRECT	GO:0006898	receptor-mediated endocytosis	4	0.275103	0.0410506	E1JJA4, M9PJN9, E3CTP7, Q8MMD2, A1Z7S0, P27619, A0A0B4K631, A0A0B4K603, A4V4J0, A0A0B4KGC6, Q8MMD3, X2JE15, E1JJ78, B7Z0U7, A4V4I8, M9PHQ0, Q9VI75, Q8WQ61, Q9W111, A0A0B4LFW6, A0A0B4KF90, A0A0B4K6V2, E1JJA5, A0A0B4KFE2	1314	7	10996	4.78191	1	0.508598	51.4271
	NP_524069		NP_651677			NP_524828			NP_726945			NP_001162875			NP_001162875			NP_524211			GOTERM_BP_DIRECT	GO:0047497	mitochondrion transport along microtubule	4	0.275103	0.0410506	Q01989, P37276, M9PE73, A0A0B4KGX1, P13496, A0A0B4LHV4, M9PBQ3, M9PBQ0, P17210, Q1EBX0, H1UUJ8, M9PHG8, M9PEN4, M9PEC8	1314	7	10996	4.78191	1	0.508598	51.4271
	NP_649017		NP_001097555			NP_573388			NP_651385			NP_611063			NP_651926			NP_609322			GOTERM_BP_DIRECT	GO:0033363	secretory granule organization	4	0.275103	0.0410506	O62531, Q7KVR8, Q7KVR7, P29742, Q9W388, X2JC31, Q494L9, X2J786, Q9VMA7, Q86B59	1314	7	10996	4.78191	1	0.508598	51.4271
	NP_477510		NP_524828			NP_724343			NP_001189198			NP_609014			NP_524241			NP_476860			GOTERM_BP_DIRECT	GO:0022409	positive regulation of cell-cell adhesion	4	0.275103	0.0410506	Q95TD2, Q9VNF8, A0A0B4K5Z8, Q9VQ94, D3DMW7, Q9NFN9, Q8IGT0, Q24192, P08645, M9PC99, M9MRT6, A0A0B4K6T4	1314	7	10996	4.78191	1	0.508598	51.4271
	NP_476820		NP_651532			NP_523596			NP_524339			NP_001262509			NP_725084			NP_572988			GOTERM_BP_DIRECT	GO:0006750	glutathione biosynthetic process	4	0.275103	0.0410506	Q7JXZ2, Q1RL06, X2JCE7, Q9VCW6, Q9VX03, Q9W3K5, Q86B44, Q8IQZ1, O97121, A4V448	1314	7	10996	4.78191	1	0.508598	51.4271
	NP_477256		NP_650015			NP_524360			NP_524313			NP_652034			NP_611964			NP_572686			GOTERM_BP_DIRECT	GO:0007163	establishment or maintenance of cell polarity	8	0.550206	0.0422985	A4V1B2, Q9GT67, Q9VN82, Q8IQH0, A0A0B4JD26, Q9NB04, P35220, Q9V8R9, A0A0B4KFQ6, Q24298, Q8STB9, A0A0B4KFK9, A0A0B4KG43, A0A0B4KGI6, H5V8A7, A0A0B4KF82, Q95TT5, Q8IPP4, A1ZA89, A1Z9X0, A0A0B4LG23, Q8IPP3, Q1EC76, A0A0C4DHF6, A0A0B4JD78, A0A0B4KG15, A0A0B4KEQ8, Q94887, X2JBG9, Q8T0G6, A0A0B4KEV2, A0A0B4LFX4, Q8WR09, Q8WR08, Q24279	1314	28	10996	2.39095	1	0.516406	52.5046
	NP_648514		NP_728869			NP_476875			NP_001097918			NP_477016			NP_001097372			NP_611460			GOTERM_BP_DIRECT	GO:0007095	mitotic G2 DNA damage checkpoint	15	1.03164	0.0435372	Q9W0T1, M9PFN1, A0A126GUT1, Q9V3K3, M9PE12, Q9VH07, M9PBG5, P07764, C6TP70, O77430, P23128, Q9V345, A4V3G1, P15348, Q24324, Q9V460, A8DZ29, E1JH01, Q7YU50, C8VV14, X2JAZ3, Q9UB78, P92177, O76522, M9PDH1, O61380, F3YDE2, Q9V455, Q9V3W7, Q86NZ4, Q9VGS2, E1JHV7, E1JHV6	1314	72	10996	1.7434	1	0.523903	53.5519
	NP_649158		NP_001245583			NP_608326			NP_569995			NP_651373			NP_001163619			NP_608731			GOTERM_BP_DIRECT	GO:0000027	ribosomal large subunit assembly	6	0.412655	0.0436417	A0A0B4LGZ5, Q8SX05, Q8SY98, M9PIM0, Q9NIU2, Q0ZHI2, X2JE06, Q9VJY6, Q9W1B9, Q4V5R3, Q9W5R8, O61231, P46222, Q5BHZ4, O97118, Q4V5X9, R9Q794, Q9W0A8	1314	17	10996	2.95353	1	0.521886	53.6392
	NP_651795		NP_525105			NP_476807			NP_651646			NP_731751			NP_649899			NP_726579			GOTERM_BP_DIRECT	GO:0009058	biosynthetic process	6	0.412655	0.0436417	Q95SU1, Q26275, Q7JZB4, Q9VB46, Q8IP79, Q58SN2, Q8SXC2, Q58SN1, Q7KTB3, Q9VTN9, Q58SN0, Q7KV27, Q58SN4, Q58SN3, Q24160, Q9VK25, E2QCZ9, Q9VYD9, Q8MT56, Q58SM8, Q58SM9, Q8IP80	1314	17	10996	2.95353	1	0.521886	53.6392
	NP_995670		NP_651888			NP_523646			NP_524474			NP_001261717			NP_610518			NP_651711			GOTERM_BP_DIRECT	GO:0042381	hemolymph coagulation	5	0.343879	0.045593	A0A0B4KHF0, Q8MS79, M9PCE5, M9PDP3, Q9VIX7, Q9VA42, Q9U5D0, Q7K2W6, Q8INW9, Q8SXA9, Q8IGP0, Q9U4U2, Q9VU94, Q9VA83, Q9U7A3	1314	12	10996	3.48681	1	0.534879	55.2421
	NP_650696		NP_609394			NP_569976			NP_523524			NP_511090			NP_649643			NP_724492			GOTERM_BP_DIRECT	GO:0035293	chitin-based larval cuticle pattern formation	5	0.343879	0.045593	C0PUX5, Q7KLW8, Q95SY7, Q9VD29, Q0KHW6, Q6A4T7, Q6A4T5, P18431, Q9VSN9, A0A0B4K6T4, Q6A4R8, Q6A4R5, B6IDN4, Q95TD2, Q9VNF8, M9PGC4, Q9V3J4, Q6A4S5, Q6A4W4, H5V852, Q6A4W6, A8JUV9, A0A0B4K5Z8, Q7KVY5, M9PGV7, A4V3W1, A4V3W2, Q9NFN8, Q9NFN9, Q8IGT0	1314	12	10996	3.48681	1	0.534879	55.2421
	NP_524469		NP_523835			NP_572339			NP_651373			NP_524966			NP_569995			NP_649696			GOTERM_BP_DIRECT	GO:0007051	spindle organization	5	0.343879	0.045593	C0PUX5, P37276, Q0KHW6, A0A0B4KGX1, Q6A4T7, Q6A4T5, P18431, M9PBQ0, Q1EBX0, Q7K2D2, Q6A4R8, Q6A4R5, H1UUJ8, X2JDI1, M9PEC8, B6IDN4, Q01989, M9PE73, M9PGC4, Q6A4S5, A0A0B4LHV4, Q6A4W4, H5V852, M9PBQ3, Q6A4W6, A8JUV9, Q7KVY5, M9PGV7, P23696, A4V3W1, M9PHG8, A4V3W2, M9PEN4	1314	12	10996	3.48681	1	0.534879	55.2421
	NP_651727		NP_610462			NP_523975			NP_610774			NP_523367			NP_477150			NP_608748			GOTERM_BP_DIRECT	GO:0006123	mitochondrial electron transport, cytochrome c to oxygen	5	0.343879	0.045593	A0A0B4K6C3, P84029, Q8SYW9, Q94514, A0A0B4KFT0, X2J6D4, Q9VHS2, Q9VMB9, Q86NN8, Q9VIQ8	1314	12	10996	3.48681	1	0.534879	55.2421
	NP_649812		NP_524069			NP_609141			NP_523421			NP_730974			NP_477217			NP_001033939			GOTERM_BP_DIRECT	GO:0007416	synapse assembly	12	0.825309	0.0457644	M9MS15, A0A0B4JD26, Q9NK80, A0A0B4KFQ6, Q494K4, Q9NFU0, B3LF78, Q7KT70, Q9W4N5, Q9VPZ5, M9NCS8, P33438, O97111, Q8IPY3, Q9VP25, A1Z9X0, X2JJG8, Q7YU32, A0A0B4KFN9, A0A0B4KGP6, A0A0B4JD78, Q9VQ61, A0A0B4KG15, A0A0B4KEQ8, P20478, Q86LF3, Q8T0M9, A0A0B4KEV2, P23654, Q9BMT7, A0A0B4K618, A1ZA98, A0A126GUS7, X2JDA5	1314	53	10996	1.89472	1	0.533387	55.3803
	NP_524828		NP_611086			NP_650120			NP_523900			NP_572339			NP_523367			NP_730435			GOTERM_BP_DIRECT	GO:0046701	insecticide catabolic process	7	0.481431	0.0484379	L0CQN6, A0A0B4LEW9, Q963E0, A0A075BRU8, Q9V4U7, Q27594, Q27593, L0CQN3, L0CRC9, A0A075BNB9, A0A075BR14, L0CR22, Q9V774, L0CRC0, L0CRC5, Q4V402, L0CR27, L0CQM7, L0CPB6, A0A075BQY3, L0CPB9, P33270, L0CPI6, Q9VCW1, Q9V676, L0CPI3, L0CR17, L0CPC1, Q961V2	1314	23	10996	2.54689	1	0.551344	57.4857
	NP_524211		NP_523646			NP_724192			NP_611086			NP_524474			NP_001014553			NP_001097251			GOTERM_BP_DIRECT	GO:0051028	mRNA transport	7	0.481431	0.0484379	A0A0B4KFN9, A0A0B4KGP6, P13496, A1Z8P9, Q9NFU0, B3LF78, Q8IGK6, Q7K2D2, Q961T0, M9NDR2, M9PDB8, P16568, Q8IH79, Q9TVM2, M9PDL9, A0A0B4KFE9, A0A0B4K618, Q9VHS8, A0A126GUS7, A0A0S0WNN6	1314	23	10996	2.54689	1	0.551344	57.4857
	NP_609322		NP_649812			NP_524227			NP_723992			NP_788765			NP_611265			NP_524954			GOTERM_BP_DIRECT	GO:0007411	axon guidance	31	2.13205	0.0494553	M9PF16, Q8IHH3, A0A0B4KH94, E1JHD6, X2JDD7, A0A0B4K7W7, A0A0B4K7W3, M9NFF8, A8JR25, Q24298, C6TP70, Q86P89, Q9NFU0, A0A0B4LGH1, Q8IQR5, Q8MSW3, Q9VES3, A0A0B4KFE4, A1ZA89, A4V488, Q02645, M9NEL3, A0A0B4K8A1, A0A0B4KGP6, B7Z002, A0A0B4K8A2, Q00174, Q9VVI3, Q9W0L0, Q6NND8, Q6NP08, A0A126GUS7, M9PHG4, Q9VMD9, Q9VEZ3, Q9GT67, Q8IGX1, A4V2B8, Q0E914, A1ZBN3, B3LF78, A0A0B4K7I2, Q07152, Q00963, P48148,…	1314	185	10996	1.40226	1	0.556173	58.262
	NP_476860		NP_995614			NP_995680			NP_651098			NP_728615			NP_524121			NP_612021			GOTERM_BP_DIRECT	GO:0043171	peptide catabolic process	8	0.550206	0.050224	Q7KML3, Q9VCR2, A0A0B4KH77, Q9GPG3, P22817, Q8MT58, Q9VBA3, Q7KRW4, Q8INH6, A4V0U4, Q9W0E4, Q8INH5, Q9VAP0, A0A0B4K7L8, A8JRD7, A0A0B4LEQ0, Q9VFW7, Q8IRH1, Q9VJ39, Q8IRH0	1314	29	10996	2.30851	1	0.559053	58.8397
	NP_572988		NP_648610			NP_995906			NP_477358			NP_477081			NP_476807			NP_524332			GOTERM_BP_DIRECT	GO:0048675	axon extension	8	0.550206	0.050224	I1V4Y3, E1JHD6, P13496, Q9V3I2, M9NFF8, M9PHP8, Q9NCP8, Q7KU92, Q9I7Q8, M9MRS5, Q7KU95, Q3KN55, P20241, Q7KIS5, Q8T987, X2JCM1, E1JJF8, M9MSK6, Q9W0L0, E1JJF9, M9MRR4, Q8IGX1, P40793, M9MS19, A8ILB3, A8ILB0, X2JGD3, Q7KVD1, Q7KY09, Q8SWY2, X2JC49, M9MRX4, M9MRX1, A8ILA7, P24785, M9NEZ5, A8IL99, A8ILA2, A8IL87, P92208, A8IL95, A8JNM7, A8JNM6, A8IL83, Q7YZA0, M9PEN3, Q8IRI5, Q8IH76, Q8IRI4, A1Z6I8,…	1314	29	10996	2.30851	1	0.559053	58.8397
	NP_572686		NP_477158			NP_608731			NP_001137716			NP_723992			NP_609120			NP_477392			GOTERM_BP_DIRECT	GO:0031987	locomotion involved in locomotory behavior	8	0.550206	0.050224	Q8IRC0, Q8IRC1, A0A0B4LFP4, A0A0B4K849, M9PH10, Q8T0L3, M9PBN6, O46111, Q9V3S9, M9PEK8, A0A0B4KF46, F2FB68, Q8IRB9, Q9VZI0, Q53YH3, M9PE93, Q9U916, Q02645, A0A0B4K7A5, P29413, Q00174, A8DYH2, A8DYJ2, Q9I7T2, A8JNK1, B5RIV0, P46461, M9PHB1	1314	29	10996	2.30851	1	0.559053	58.8397
	NP_611460		NP_476955			NP_650401			NP_001261717			NP_477310			NP_001262509			NP_524339			GOTERM_BP_DIRECT	GO:0016197	endosomal transport	8	0.550206	0.050224	A4V4S5, A4V0N4, Q9VHG4, M9PF72, O76742, M9NEZ0, Q9VHG1, Q9VKJ9, P61209, Q9XTL2, Q27331, M9PG22, Q9Y1I2	1314	29	10996	2.30851	1	0.559053	58.8397
	NP_608731		NP_001261717			NP_523900			NP_524808			NP_572988			NP_001163750			NP_647821			GOTERM_BP_DIRECT	GO:0042052	rhabdomere development	9	0.618982	0.0502699	Q7K3Z3, A1Z6S7, P62152, P13496, Q9VPX7, Q9VPX6, Q8T996, Q8IGH2, A0A0B4KFR7, Q7KN55, Q9VKR0, P45594, O44116, Q86LF4, A0A0B4KEW6, A1Z6S6, Q7KLE5, O18335, A0A0B4LF57	1314	35	10996	2.15186	1	0.556583	58.8739
	NP_726579		NP_650064			NP_611265			NP_725476			NP_476595			NP_524358			NP_476630			GOTERM_BP_DIRECT	GO:0045746	negative regulation of Notch signaling pathway	11	0.756534	0.0540732	O61618, E3CTP7, Q8T068, M9PFY9, O61639, Q9Y1I2, Q9NGV4, M9PDC7, A4V4S5, Q8WQ61, Q8IQR5, Q9V6X7, Q9VKJ9, B7Z067, B7Z068, Q9VIF7, E1JHA6, A8E6L6, Q8MMD2, M9PFK2, Q8MMD3, Q8INU2, Q9Y162, Q1WWC9, M9ND00, Q9VVI3, M9PBF6, O62531, M9PF72, Q9W111, M9NEZ0, Q9VHG1, Q8T0Q4, Q9VM55	1314	48	10996	1.91774	1	0.580952	61.6207
	NP_651711		NP_001262509			NP_476750			NP_650287			NP_524339			NP_572775			NP_001138040			GOTERM_BP_DIRECT	GO:0006338	chromatin remodeling	11	0.756534	0.0540732	Q27268, Q24368, Q9W0T1, M9PFN1, Q9V3K3, M9PE12, Q9VH07, M9PBG5, Q24150, A1Z8P9, Q7K012, P10987, X2JCP8, O77460, Q8IGK6, Q27415, Q961T0, M9PC90, A0A0B4KI24, Q9W1G7, M9PDH1, A0A0B4KFE9, B7YZQ7, A0A0B4K7G9, E1JHV7, E1JHV6	1314	48	10996	1.91774	1	0.580952	61.6207
	NP_724492		NP_524966			NP_476566			NP_724834			NP_477375			NP_524550			NP_572308			GOTERM_BP_DIRECT	GO:0016082	synaptic vesicle priming	6	0.412655	0.0546835	Q8T3J6, Q23983, Q9W4N8, Q7KVX5, Q9VH76, Q07327, M9PH10, P46461, M9PEL1, Q9U6R9	1314	18	10996	2.78945	1	0.582367	62.0451
	NP_649696		NP_732312			NP_001260920			NP_732312			NP_651740			NP_609960			NP_524444			GOTERM_BP_DIRECT	GO:0006607	NLS-bearing protein import into nucleus	6	0.412655	0.0546835	Q7KLW8, Q9VV82, Q9UB78, Q9V3J4, Q8SWV7, O76522, Q86NQ0, O18388, Q9VN44, M9PFR8, Q9V455, M9NDC3, Q9VBU7, A0A0B4K7J2, Q960E2	1314	18	10996	2.78945	1	0.582367	62.0451
	NP_001287274		NP_523975			NP_650064			NP_476860			NP_652013			NP_572436			NP_651098			GOTERM_BP_DIRECT	GO:0045747	positive regulation of Notch signaling pathway	10	0.687758	0.0563599	Q9VS85, Q9W0T1, P27619, Q9VCU4, Q9U9Q4, X2JE15, M9PE12, X2JC31, M9PBG5, O77460, Q9V6X7, M9PEM7, M9PBU6, Q9U741, Q7KU90, Q9U740, Q7KU93, E1JJA5, A0A0B4K7G9, E1JJA4, M9PJN9, M9PEF2, A8E6L6, A4V4J0, Q9VN50, A0A0B4KHN6, A4V4I8, M9PHQ0, Q8T0I6, M9PDH1, P29742, B7YZQ7, Q9VP57, A8JNM3, E1JHV7, E1JHV6	1314	42	10996	1.99246	1	0.590938	63.1881
	NP_608748		NP_724560			NP_524332			NP_651882			NP_477266			NP_726945			NP_524474			GOTERM_BP_DIRECT	GO:0006417	regulation of translation	8	0.550206	0.0590271	E1JIT0, A0A0B4K6K1, P48598, A0A0B4K6T7, D2A6J9, M9PBZ9, A0A0B4KG56, Q9NFU0, Q683T0, B3LF78, Q9VNX8, Q683T1, Q8IG99, Q9VGH5, M9MS45, Q5LK30, A0A0B4K624, Q8INJ6, P19109, A0A0B4KFN9, A0A0B4KHV5, E1JJ68, A0A0B4KGP6, C7LAE4, A0A0B4K6A3, A0A0B4KGJ5, B3DNL7, Q9NIV1, B7Z098, O01367, A0A0B4K618, A0A126GUS7, Q7PLL6	1314	30	10996	2.23156	1	0.605626	64.94
	NP_001033939		NP_572775			NP_001163400			NP_649643			NP_650287			NP_476595			NP_788518			GOTERM_BP_DIRECT	GO:0045196	establishment or maintenance of neuroblast polarity	5	0.343879	0.0598163	A4V1B2, Q9VEZ3, Q9U5W6, A0A0B4K700, A0A0B4JD26, A0A0B4JD78, M9PJI4, Q4PLW2, Q9NB04, M9NGZ2, A0A0B4KFQ6, E1JIM4, Q95TZ9, A0A0B4KG15, C1C536, A0A0B4KEQ8, M9PHK8, M9PEB3, A0A0B4KEV2, E8NH13, A0A0B4K664, P31007, O97111, E1JJH6, E1JJH5, A1Z9X0	1314	13	10996	3.21859	1	0.607903	65.4431
	NP_730435		NP_652000			NP_648514			NP_572339			NP_648149			NP_651882			NP_476624			GOTERM_BP_DIRECT	GO:0035152	regulation of tube architecture, open tracheal system	5	0.343879	0.0598163	E1JJA4, A8E6J4, X2JCI0, A0A0B4LJ12, M9PJN9, P27619, E1JHA6, M9PGF6, H9ZJM5, A4V4J0, X2JE15, P34082, E1JIR4, A0A0B4LHX6, Q9NGV4, A4V4I8, M9PHQ0, P13607, A0A0B4KGG8, P08879, B5RIT8, X2JAF4, Q8IH27, E1JJA5, Q9VM55, M9PJ19	1314	13	10996	3.21859	1	0.607903	65.4431
	NP_001097251		NP_648315			NP_001162875			NP_476975			NP_569995			NP_724192			NP_523457			GOTERM_BP_DIRECT	GO:0006108	malate metabolic process	5	0.343879	0.0598163	Q9W3X6, Q8MQS7, Q8IRQ5, Q9VG32, Q9VB69, Q8SXM1, Q9VKX2, Q2QBM1, Q9VG31, Q9VEB1, Q9U1J0, Q9U1J1, E1JIZ4, E1JIZ5, Q9NIW1, Q9NIW0, Q9NIW2	1314	13	10996	3.21859	1	0.607903	65.4431
	NP_524954		NP_523929			NP_001163619			NP_001162875			NP_476566			NP_573228			NP_649876			GOTERM_BP_DIRECT	GO:0006119	oxidative phosphorylation	4	0.275103	0.0599675	P84029, Q7KN94, X2J6D4, Q0KHZ6, Q7JWF1, Q7KLW5	1314	8	10996	4.18417	1	0.60613	65.5387
	NP_476604		NP_611063			NP_001245944			NP_476632			NP_477034			NP_726025			NP_524618			GOTERM_BP_DIRECT	GO:0000266	mitochondrial fission	4	0.275103	0.0599675	E1JJA4, A1Z6G3, M9PJN9, P27619, A4V4J0, Q9VRJ3, X2JE15, M9PBQ8, X2JAP0, A4V4I8, M9PHQ0, A0A0B4LGF5, Q95U20, A0A0B4LFB8, B7YZT3, A0A0B4LF33, B7YZT2, A1Z9N0, Q8SYX2, E1JJA5	1314	8	10996	4.18417	1	0.60613	65.5387
	NP_612021		NP_610342			NP_649069			NP_477266			NP_524121			NP_651082			NP_724163			GOTERM_BP_DIRECT	GO:0003382	epithelial cell morphogenesis	4	0.275103	0.0599675	C0PUX5, Q0KHW6, A0A0B4JD26, Q6A4T7, Q6A4T5, P18431, A0A0B4KFQ6, Q6A4R8, Q6A4R5, A8Y582, A1Z9X0, B6IDN4, Q9VQG4, M9PGC4, A0A0B4JD78, Q6A4S5, Q6A4W4, H5V852, Q6A4W6, A0A0B4KG15, A0A0B4KEQ8, A8JUV9, Q7KVY5, A0A0B4KEV2, M9PGV7, A4V3W1, A4V3W2, Q7PLP5, Q7PLP4	1314	8	10996	4.18417	1	0.60613	65.5387
	NP_524332		NP_001285121			NP_611329			NP_649650			NP_731826			NP_511101			NP_611086			GOTERM_BP_DIRECT	GO:0007017	microtubule-based process	11	0.756534	0.0609821	Q9VEZ3, Q9U5W6, A4IJ78, P08841, A1ZBL0, Q8SX77, E1JIM4, Q9V895, A0A0B4LGH1, E1JHJ9, P08879, X2JAQ4, Q9W596, Q24560, A0A0B4K664, Q8IH27, M9PBC9, B7YZR7, A8E6J4, A0A0B4LJ12, A0A0B4K700, Q24117, E1JHK0, B7YZW7, B7YZW8, Q0E8Q1, A8E6R6, Q0E8Q0, Q95TZ9, A0A0B4LHX6, M9PDB4, M9NDP1, P06605, M9NGG5, Q7KT48, P06603, Q24478, Q9VJE5, M9PG37, E1JGK5	1314	49	10996	1.87861	1	0.609776	66.1739
	NP_477392		NP_523457			NP_476735			NP_523415			NP_524227			NP_001138040			NP_610654			GOTERM_BP_DIRECT	GO:0007391	dorsal closure	19	1.30674	0.0615736	Q7KRY7, P08646, A0A0B4K7W1, Q9VN82, A0A0B4KGX1, E1JHD6, M9PJI4, Q4PLW2, Q8IGH2, M9NFF8, C1C536, A0A0B4K784, E1JIZ0, E1JIZ2, E1JIZ1, H5V8A7, A0A0B4KGI6, Q01989, B5X0J6, P08120, M9PF42, Q99323, M9PHK8, A0A0B4KHY2, P31007, A0A0B4LFX4, P08645, A0A0B4K6I1, Q9VLT9, Q8IGX1, U3RC96, Q8IQH0, P40793, Q9V8R9, Q86M30, A0A0B4KFK9, A0A0B4KG43, A0A0B4KF82, E8NH13, P48148, H1UUJ8, Q95TT5, A0A0B4K6M4, O18335, Q8I…	1314	103	10996	1.54367	1	0.610746	66.5392
	NP_524339		NP_477282			NP_476831			NP_001245944			NP_524358			NP_610764			NP_609374			GOTERM_BP_DIRECT	GO:0048477	oogenesis	48	3.30124	0.061798	O61538, O61539, P55830, A0A0H4XWW0, A0A0B4KGX1, A2RVE5, Q9V3I2, Q95S02, P17133, M9NFF8, Q24298, M9PBQ0, Q8T6B9, Q1EBX0, H1UUP7, Q6LEH1, Q5G1W2, P25439, Q9NHN2, A4V193, A4V488, M9PC89, Q02645, Q26279, P20240, Q26278, M9PB84, C9QP42, Q9VPG4, Q24117, A0A0B4KG68, P55824, M9NDP1, Q7KVY5, Q9VPG5, A4V3W1, Q9VCB6, M9PHG8, A4V3W2, Q9VEZ3, A0A0B4KG06, Q9VQJ0, Q94901, Q6A4T7, Q6A4T5, A0A0B4LEY6, O44437, Q8I…	1314	315	10996	1.27518	1	0.609454	66.6767
	NP_647821		NP_476595			NP_649327			NP_477405			NP_476590			NP_651373			NP_524688			GOTERM_BP_DIRECT	GO:0009306	protein secretion	9	0.618982	0.0667573	Q95SY7, Q9VD29, Q2VA12, Q9VMH4, X2J786, E2QCK0, A0A0B4KHL2, A0A0B4LFB3, Q8MRA4, Q8I0G5, Q9VQ94, Q9W555, Q7JVI3, Q961C9, Q9U8A9, A0A0B4LG59, Q9VMA7, Q7K7G0, Q9NFN8, M9PC99, O18332	1314	37	10996	2.03554	1	0.636145	69.5845
	NP_476630		NP_650867			NP_001034071			NP_651825			NP_650190			NP_477034			NP_476617			GOTERM_BP_DIRECT	GO:0050775	positive regulation of dendrite morphogenesis	6	0.412655	0.0671886	Q95SY7, Q95TD2, Q9VNF8, E1JGZ9, Q9VD29, A0A0B4K6T4, Q8MSS1, Q8MRA4, Q9XZJ4, Q9VVA6, A0A0B4K5Z8, X2JAF1, Q9NFN8, Q9NFN9, Q8IGT0, O18332	1314	19	10996	2.64263	1	0.635961	69.8257
	NP_001138040		NP_477307			NP_651782			NP_608326			NP_001245944			NP_650918			NP_610299			GOTERM_BP_DIRECT	GO:0007297	ovarian follicle cell migration	6	0.412655	0.0671886	Q01989, A0A0B4JD95, A0A0B4JD57, Q08473, A0A0B4KGX1, A0A0B4LHV4, Q8T950, Q24298, A0A0B4K6U6, Q99323, Q9VRP4, Q59E58, A0A0B4K7Q4, Q7KN99, H1UUJ8, E2QD26, Q59E59	1314	19	10996	2.64263	1	0.635961	69.8257
	NP_572308		NP_001259522			NP_722827			NP_001246938			NP_523900			NP_524211			NP_610181			GOTERM_BP_DIRECT	GO:0006032	chitin catabolic process	7	0.481431	0.0692835	A9UN21, A0A0B4LF89, Q8WSF3, Q9W303, B5RJG0, Q8T0R7, Q23997, Q8MM24, Q9V3D4, X2JEB6, X2JA18, A0A0B4LFJ1, D4G7B1, Q8MLZ7, A0A0B4LG91	1314	25	10996	2.34314	1	0.645044	70.9721
	NP_524444		NP_608731			NP_001097923			NP_524687			NP_730972			NP_648922			NP_611544			GOTERM_BP_DIRECT	GO:0070050	neuron cellular homeostasis	7	0.481431	0.0692835	A0A0B4K849, M9PH10, M9MS19, M9PHP8, Q9V3S9, Q9NCP8, D1Z385, P25455, Q7KU92, Q9I7Q8, M9MRS5, X2JB48, Q7KU95, Q3KN55, X2JGD3, F6JQA6, Q02645, Q8SWY2, X2JC49, A0A0B4K7A5, Q7KIS5, M9MRX4, M9MRX1, O77277, A8DYJ2, X2JCM1, M9MSK6, A8JNM7, M9MRR4, A8JNM6, Q26365, M9PEN3, B5RIV0, P46461, A8JNM5, M9PBV0, A8JNM4	1314	25	10996	2.34314	1	0.645044	70.9721
	NP_651098		NP_001097666			NP_523929			NP_524966			NP_724165			NP_611460			NP_648315			GOTERM_BP_DIRECT	GO:0010906	regulation of glucose metabolic process	29	1.9945	0.07239	Q8SWR6, A0A0B4KEH0, A0A0B4LFH8, M9MQH9, P41572, Q7JNC6, P15007, Q9V3I2, M9PJI4, Q4PLW2, M9NFF8, Q24450, P54359, O62619, C1C536, Q7KN85, Q8T0L3, Q9U1J0, Q86PD0, X2JH42, Q6W4M9, O46111, P29844, Q8T405, E1JIZ4, Q8MT47, E1JIZ5, E1JJI5, L0MQ04, X2JDI1, F3YDH0, Q9GU73, P54367, Q9UB78, A4V383, A0A0F6T1J9, A0A0B4KHH7, Q00174, Q05825, O76522, P91929, A5XD83, P36179, Q9V3P0, M9PHK8, A5XD87, A5XD86, Q9V455,…	1314	177	10996	1.37108	1	0.659165	72.5967
	NP_524474		NP_649529			NP_477307			NP_647667			NP_651098			NP_524546			NP_477258			GOTERM_BP_DIRECT	GO:0007498	mesoderm development	13	0.894085	0.0739695	M9PJ82, R9PY45, D3DMW7, Q24192, M9PGT0, Q9VA42, E2QD99, E6PBY8, L0MN91, A4V1N8, A4V1N9, M9NH07, Q8ST85, P06742, M9PJM6, M9MRS7, C8VV14, M9PDS3, M9PGY4, M9PDS8, Q7KQP6, Q23978, Q00174, Q9I7U4, X2JDY1, Q24463, D1YSG0, A0A0B4LHS1, Q8IGP0, B3DNL7, M9PDW8, M9NDX0, M9PGZ0, E1JIT0, M9PDW3, A8JV02, Q9W2J5, P19351, A8JV00, X2JIN0, A8JUZ8, M9PHJ0, M9MS17, A8JUZ9, P07764, M9PEA5, Q8MZ51, Q961U1, M9PHR2, M9P…	1314	64	10996	1.69982	1	0.664814	73.3895
	NP_524122		NP_477067			NP_730435			NP_731751			NP_724192			NP_651740			NP_524387			GOTERM_BP_DIRECT	GO:0048489	synaptic vesicle transport	5	0.343879	0.0761028	E1JJA4, M9PJN9, P27619, A0A0B4K631, A0A0B4K603, A4V4J0, A0A0B4KGC6, X2JE15, E1JJ78, B7Z0U7, Q07327, A4V4I8, M9PHQ0, Q9VI75, E8NH12, A0A0B4KF90, D1Z385, A0A0B4K6V2, Q26365, X2JB48, E1JJA5, A0A0B4KFE2, M9PEL1, P91926	1314	14	10996	2.98869	1	0.673086	74.4261
	NP_788518		NP_524464			NP_476860			NP_732012			NP_001259522			NP_648062			NP_610939			GOTERM_BP_DIRECT	GO:0006783	heme biosynthetic process	5	0.343879	0.0761028	Q9VTV9, X2J9R2, Q9V9S8, B5RJ76, Q9V595, Q8MRV9, Q9V3D2, Q9W3B3	1314	14	10996	2.98869	1	0.673086	74.4261
	NP_476624		NP_649876			NP_573320			NP_523646			NP_649643			NP_723726			NP_609118			GOTERM_BP_DIRECT	GO:0009744	response to sucrose	5	0.343879	0.0761028	Q7JV23, Q7KML1, H5V888, Q9VQL7, B7Z001, Q8SZK8, Q9U972, O62619, Q7K4Y0, P52034, A1Z784, Q94541, A0A0B4KFI7, C7LA80, A0A0B4K7L1, A8DY67	1314	14	10996	2.98869	1	0.673086	74.4261
	NP_523457		NP_650198			NP_524808			NP_724165			NP_572524			NP_523758			NP_609114			GOTERM_BP_DIRECT	GO:0035010	encapsulation of foreign target	5	0.343879	0.0761028	Q75WP2, Q8IRL4, Q9VF33, P40793, P53624, A0A0B4LFR4, M9NFF8, Q8MSX9, O97043, Q7K110, Q9V3N6	1314	14	10996	2.98869	1	0.673086	74.4261
	NP_649876		NP_609377			NP_652000			NP_524586			NP_572775			NP_611695			NP_647635			GOTERM_BP_DIRECT	GO:0040011	locomotion	8	0.550206	0.0793085	Q9VPL6, Q9VPL9, D8FT20, Q95S02, Q9NFU0, Q8I0S6, M9NF46, Q9NHN2, M9NCU7, M9PGY4, M9PDS3, M9PDS8, M9NEL3, A0A0B4KGP6, Q9VPG4, B7Z002, Q9I7U4, O77277, M9NEP1, Q9VPG5, Q24410, Q6NP08, Q24411, Q26365, M9NDX0, A0A126GUS7, M9PGZ0, P05661, M9NDE0, Q94901, M9ND95, A0A0S0WIH4, M9PEA5, B3LF78, M9PEA0, D1Z385, E1JHJ3, Q26433, M9PBJ0, M9PEA9, X2JB48, E1JHJ5, E1JHJ4, F6JQA6, A0A0B4KFN9, Q9Y1L3, M9NCY5, M9PDZ9,…	1314	32	10996	2.09209	1	0.686233	75.9125
	NP_524618		NP_523781			NP_001189198			NP_731826			NP_647821			NP_001262379			NP_523975			GOTERM_BP_DIRECT	GO:0007158	neuron cell-cell adhesion	8	0.550206	0.0793085	Q7YU32, P20241, M9MS15, Q9NK80, M9NEZ5, Q7KT70, Q9W4N5, Q9VPZ5, E1JJF8, Q86LF3, E1JJF9, M9NCS8, P23654, P33438, Q9BMT7, A1ZA98, Q9VP25	1314	32	10996	2.09209	1	0.686233	75.9125
	NP_724163		NP_572424			NP_724834			NP_477081			NP_523758			NP_651582			NP_524557			GOTERM_BP_DIRECT	GO:0060429	epithelium development	8	0.550206	0.0793085	E1JJA4, M9PJN9, Q3YNA6, P27619, A4V4J0, X2JE15, Q9V3I2, P40793, Q8IGH2, P35220, M9NFF8, Q9VVA7, M9PGV6, A4V4I8, M9PHQ0, X2JBG9, M9PDQ0, P13395, M9PBI5, O97111, Q8MQZ0, E1JJA5, O18335	1314	32	10996	2.09209	1	0.686233	75.9125
	NP_611086		NP_572493			NP_651677			NP_524550			NP_525082			NP_649158			NP_651361			GOTERM_BP_DIRECT	GO:0030198	extracellular matrix organization	6	0.412655	0.0811409	B7Z0L1, E1JJA4, Q95SR4, M9PJN9, P27619, A0A0B4KH94, A4V4J0, P10674, X2JE15, Q868Z9, X2JC31, Q2VA12, Q8INA9, A8JR25, A0A0B4KHL2, A4V4I8, M9PHQ0, Q8I0G5, Q8MSW3, P29742, Q9VES3, P11046, E1JJA5, B7Z0L0	1314	20	10996	2.5105	1	0.692389	76.7251
	NP_610654		NP_523596			NP_524752			NP_729787			NP_730435			NP_729406			NP_524402			GOTERM_BP_DIRECT	GO:0008355	olfactory learning	13	0.894085	0.0813364	Q86NK8, C0PUX5, X2JCI0, Q8SWR6, A0A0B4KEH0, Q59DW8, Q8INB6, Q08012, P18431, Q9NFU0, Q86PD0, Q6A4R8, Q6A4R5, X2JAF4, Q9W596, M9PJ19, M9PJN9, M9PGC4, A0A0B4KHL4, A0A0B4KGP6, P12370, M9MS72, M9MS76, Q7KVY5, A0A0B4K697, Q86BR9, A4V3W1, A4V3W2, Q4AB31, M9MS37, P16905, A0A126GUS7, H1UUF3, A4IJ78, P27619, M9PGF6, Q0KHW6, X2JE15, P34082, Q6A4T7, Q8IHB0, Q6A4T5, A0A0B4LEY0, M9MRY3, B3LF78, E1JJA5, A1Z6H7,…	1314	65	10996	1.67367	1	0.690823	76.8103
	NP_609374		NP_001097251			NP_476734			NP_651795			NP_476820			NP_724834			NP_523899			GOTERM_BP_DIRECT	GO:0007528	neuromuscular junction development	10	0.687758	0.0813502	X2JCI0, L0MLR4, P55162, Q9NFU0, M9PHP8, Q9NCP8, Q7KVX5, Q8IQR5, X2JAF4, Q9W596, Q7KU92, Q9I7Q8, M9MRS5, Q7KU95, Q24045, M9PJ19, Q3KN55, Q9VC57, Q8T3J6, M9PFK2, D1YSG8, A0A0B4KGP6, D1YSG7, Q7KIS5, Q9VVI3, X2JCM1, Q00168, M9MSK6, M9MRR4, P20354, A0A126GUS7, L0MLP2, A4IJ78, M9PGF6, P34082, M9MS19, M9PFY9, B3LF78, Q9W4N8, B7Z067, B7Z068, X2JGD3, Q52KB0, A0A0B4KFN9, Q8SWY2, X2JC49, M9MRX4, M9MRX1, A8E…	1314	45	10996	1.85963	1	0.688426	76.8163
	NP_524688		NP_570016			NP_476618			NP_524006			NP_001034071			NP_001188905			NP_649461			GOTERM_BP_DIRECT	GO:0040008	regulation of growth	7	0.481431	0.0813721	Q960G3, E1JJA4, P08646, Q7JV23, M9PJN9, P27619, A4V4J0, X2JE15, P92177, X2JC31, C6TP70, Q8T0L3, A4V4I8, M9PHQ0, O46111, Q9VUH6, A1Z784, A0A0B4KF46, P29742, E1JJA5, A8DY67	1314	26	10996	2.25301	1	0.68608	76.8258
	NP_476617		NP_001260920			NP_650048			NP_001284946			NP_651380			NP_477405			NP_523836			GOTERM_BP_DIRECT	GO:0033227	dsRNA transport	7	0.481431	0.0813721	Q9V3J1, O76742, Q2Q3W1, Q2Q3W0, Q9VDT5, X2JC31, A1ZAW0, Q9W1X8, B6IDX2, A0A0B4LFK8, P29742, Q2Q3V5, Q2Q3V6, Q95YG3, Q2Q3V4, Q2Q3V9, M9PDK5, P23380, Q2Q3V7, Q2Q3V8	1314	26	10996	2.25301	1	0.68608	76.8258
	NP_610299		NP_477266			NP_524474			NP_476776			NP_651048			NP_732553			NP_651582			GOTERM_BP_DIRECT	GO:0007614	short-term memory	7	0.481431	0.0813721	Q9VPL6, X2JCI0, Q9VPL9, Q08012, Q9NFU0, M9PHP8, Q9NCP8, X2JAF4, Q7KU92, Q9I7Q8, M9MRS5, Q7KU95, M9PJ19, Q3KN55, M9PJN9, M9NEL3, A0A0B4KGP6, B7Z002, Q7KIS5, X2JCM1, M9MSK6, Q6NP08, M9MRR4, A0A126GUS7, P27619, M9PGF6, X2JE15, P34082, M9MS19, B3LF78, E1JJA5, X2JGD3, E1JJA4, A0A0B4KFN9, Q8SWY2, X2JC49, A4V4J0, Q9Y1L3, M9NCY5, M9MRX4, M9MRX1, A4V4I8, M9PHQ0, Q9VHG4, A8JNM7, A8JNM6, M9PEN3, A0A0B4K618,…	1314	26	10996	2.25301	1	0.68608	76.8258
	NP_610181		NP_476734			NP_477081			NP_650401			NP_609114			NP_569976			NP_732166			GOTERM_BP_DIRECT	GO:0008090	retrograde axonal transport	4	0.275103	0.0821829	P37276, M9PE73, Q1EBX0, Q7K2D2, P13496, P45889, M9PHG8, M9PEN4, M9PEC8, M9PBQ3, M9PBQ0	1314	9	10996	3.71926	1	0.687411	77.1757
	NP_611544		NP_511073			NP_524069			NP_609014			NP_726945			NP_001189198			NP_523366			GOTERM_BP_DIRECT	GO:0044130	negative regulation of growth of symbiont in host	4	0.275103	0.0821829	Q9VVA7, Q3YNA6, O76742, Q8T0Q4, Q8MQZ0, Q9Y162	1314	9	10996	3.71926	1	0.687411	77.1757
	NP_648315		NP_001261513			NP_523415			NP_523792			NP_573087			NP_609690			NP_477034			GOTERM_BP_DIRECT	GO:0019094	pole plasm mRNA localization	4	0.275103	0.0821829	P02828, A0A0B4K6U6, Q9VN21, Q8IGE9, Q08473, M9PBL3, P13468	1314	9	10996	3.71926	1	0.687411	77.1757
	NP_477258		NP_731751			NP_523524			NP_652034			NP_647668			NP_572424			NP_524611			GOTERM_BP_DIRECT	GO:1901739	regulation of myoblast fusion	4	0.275103	0.0821829	A0A0B4JD95, A0A0B4JD57, Q9VIX2, Q9VIX3, Q9GSE0, Q99323, Q2PDT4, Q8INW7, Q966T5, P14318, P48148, Q8MQX3, Q59E58, A0A0B4K7Q4, Q9BPQ9, D3DMM0, Q59E59	1314	9	10996	3.71926	1	0.687411	77.1757
	NP_524387		NP_722584			NP_511090			NP_572542			NP_477307			NP_572610			NP_001262929			GOTERM_BP_DIRECT	GO:0030048	actin filament-based movement	4	0.275103	0.0821829	P54357, Q01989, Q95SW7, P62152, P40423, A0A0B4KGX1, M9NEW1, F6J1D0, H1UUJ8, A0A0B4LHV4, A0A0B4LF57	1314	9	10996	3.71926	1	0.687411	77.1757
	NP_610939		NP_477439			NP_524538			NP_995906			NP_611922			NP_648234			NP_610664			GOTERM_BP_DIRECT	GO:0018279	protein N-linked glycosylation via asparagine	4	0.275103	0.0821829	Q9XZ53, Q09332, Q24319, Q76NQ0, Q7KN63	1314	9	10996	3.71926	1	0.687411	77.1757
	NP_609118		NP_611079			NP_477395			NP_524884			NP_001014713			NP_524310			NP_001262379			GOTERM_BP_DIRECT	GO:0048024	regulation of mRNA splicing, via spliceosome	4	0.275103	0.0821829	Q960R6, L0CPZ9, M9NG39, P26686, E1JHA4, A1ZAK7, L0CRT5, L0CRH5, A1ZAK9, A1ZAK8, L0CPR4, L0CRT0, O96828, L0CR32, L0CPZ4, P48809, A0A0C4DHG5, P41073, L0CR28	1314	9	10996	3.71926	1	0.687411	77.1757
	NP_609114		NP_730435			NP_649899			NP_477014			NP_572436			NP_610774			NP_511096			GOTERM_BP_DIRECT	GO:0007098	centrosome cycle	4	0.275103	0.0821829	P37276, M9PE73, M9MQH9, M9NDI6, M9PBQ3, M9PBQ0, P02828, P36179, Q1EBX0, Q8MT47, H5V8B8, P23696, M9PHG8, M9PEN4, X2JDI1, M9PEC8, M9PBL3	1314	9	10996	3.71926	1	0.687411	77.1757
	NP_647635		NP_996384			NP_573087			NP_523367			NP_649069			NP_524538			NP_001138224			GOTERM_BP_DIRECT	GO:0007520	myoblast fusion	10	0.687758	0.0909575	M9PGZ0, Q95028, H5V888, M9PCE0, B5RJQ0, Q24450, P55162, O62619, M9PEA5, A5XD89, Q01604, M9PEA0, A5XD88, A0A0B4KFI7, Q9VAN7, M9PBJ0, C7LA80, M9PEA9, A0A0B4LG26, Q32KE6, Q11002, Q9GU73, M9PDS3, M9PGY4, P29613, M9PDS8, M9PDZ9, M9PDZ6, Q9I7U4, P52034, M9PBI9, A5XD83, A8DYJ3, A5XD87, A5XD86, P14318, M9NDX0, A0A0B4K7L1	1314	46	10996	1.8192	1	0.723229	80.6568
	NP_523975		NP_477194			NP_524954			NP_620470			NP_477169			NP_476603			NP_731826			GOTERM_BP_DIRECT	GO:0050832	defense response to fungus	10	0.687758	0.0909575	E1JIV6, X2J5T3, O62618, Q24298, Q9V521, M9PBQ4, Q7K2W6, Q7JVY0, A8DYJ3, Q9VQ79, A0A0B4KEU5, A0A0B4KEJ7, P02518, X2JC82, A0A0B4LG26, O18334, Q11002, Q9VLT3	1314	46	10996	1.8192	1	0.723229	80.6568
	NP_524557		NP_649069			NP_726025			NP_524358			NP_523710			NP_572542			NP_476760			GOTERM_BP_DIRECT	GO:0035006	melanization defense response	5	0.343879	0.0943604	Q7K2W6, Q8IGX1, Q8SXA9, Q8MS79, P48148, P92208, E1JHD6, M9PCE5, Q9VU94, Q9U5D0, Q9V521	1314	15	10996	2.78945	1	0.734542	81.867
	NP_651361		NP_524802			NP_648062			NP_652000			NP_477358			NP_573320			NP_477354			GOTERM_BP_DIRECT	GO:0009620	response to fungus	6	0.412655	0.096503	A0A0B4KHF0, A8E788, A9QJR7, O97355, A0A0B4KI20, Q7JMW3, Q9VAI9, Q7KRU8, A9QK28, A0A0B4KI27, A9QJM6, A9QJK9, Q9U4U2, Q9VA83, A9QJQ6, Q9U7A3, B8A405, Q9NHA8, A9QJM9, Q8I0T0, D1FZA2, A9QJU7, D1FZ89, Q7KMQ5, M9PDF6, D1FZ49, Q9NFV5, H1UUD2, A9QJY0, A9QJL0, Q9VWV6, A9QJL4, Q9VIT9, M9PDR0, D1FZD8, A9QJL5, A9QJL7, A9QJL8, M9PD73	1314	21	10996	2.39095	1	0.740532	82.5921
	NP_524402		NP_524472			NP_523400			NP_995614			NP_523596			NP_610342			NP_610013			GOTERM_BP_DIRECT	GO:0051124	synaptic growth at neuromuscular junction	9	0.618982	0.0970653	Q0KHU2, C0PUX5, H9ZJM5, Q95S41, Q4PLW2, M9PJI4, P18431, O61639, E1JIR4, C1C536, M9PDC7, Q6A4R8, P13607, E1JJM0, Q6A4R5, Q9VIF7, Q9VC57, M9PGC4, Q8INU2, M9NF14, M9PHK8, Q7KVY5, B5RIT8, E1JJN1, A4V3W1, Q9VZ69, A4V3W2, P31007, Q26365, Q8IR99, Q9VU88, O61618, Q8T068, Q0KHW6, Q6A4T7, Q6A4T5, A0A0B4KGG8, P35128, E8NH13, D1Z385, X2JB48, B6IDN4, Q6A4S5, M9NGZ2, Q6A4W4, Q1WWC9, M9ND00, H5V852, Q8IGK4, Q6A…	1314	40	10996	1.88288	1	0.740392	82.7778
	NP_523899		NP_650048			NP_648149			NP_524211			NP_609690			NP_731826			NP_648922			GOTERM_BP_DIRECT	GO:0008283	cell proliferation	13	0.894085	0.0974072	Q7KRY7, P08646, A0A0B4K7W1, Q8SYL3, L7EEF1, Q4PLW2, M9PJI4, Q8T0L3, E1JIZ0, A0A0B4K784, C1C536, O46111, Q7K2D2, E1JIZ2, Q7KRU8, E1JIZ1, A0A0B4KI27, A0A0B4K7G4, Q95TV3, Q86NS6, Q9VIQ8, Q8I0T0, Q8IGX8, Q7KA80, M9PHK8, A0A0B4KHY2, Q7PLL1, P31007, Q7PLL3, Q8IGP8, A0A0B4K6I1, U3RC96, Q7KHL0, Q9NH51, Q7JMW3, O18373, A0A0B4KF46, E8NH13, A0A0B4K6M4, P13469, B8A405, Q9VD13, E1JGN7, A1Z9E3, Q7KMQ5, A0A0B4K…	1314	67	10996	1.62371	1	0.739422	82.8898
	NP_649461		NP_511090			NP_651578			NP_724931			NP_524470			NP_649650			NP_648062			GOTERM_BP_DIRECT	GO:0008152	metabolic process	24	1.65062	0.0995764	M9PCG1, Q9V470, Q9VL70, Q9VGZ3, Q7KTK9, A0A0B4KFT5, Q24506, Q24507, Q7K1C3, Q9VMR6, Q9VL68, M9PCU4, Q95U38, Q7JYZ0, Q9VHJ8, P53624, Q9VDE2, Q9VHN7, Q9W127, Q9VJ43, Q9NIU5, Q7KSU6, D5AEK7, Q9NFX2, M9PGX7, Q9VJI0, Q8IRG3, A0A126GUR6, Q9W2J3, Q1WWF8, A0A0B4JCW4, Q4V433, Q94529, Q9VM14, Q95SI7, M9PCA2, Q8IRL4, Q9VKU1, Q9VG69, Q9W058, Q94522, B5T1X0, M9MRQ9, Q8IGC8, E1JHE4, B5T1X5, Q9VV51, Q4V5J6, A4U…	1314	146	10996	1.37562	1	0.745283	83.5845
	NP_523836		NP_611329			NP_524211			NP_652013			NP_524211			NP_652626			NP_477159			GOTERM_BP_DIRECT	GO:0045089	positive regulation of innate immune response	8	0.550206	0.103147	A1Z7J7, A1Z7J6, Q8T3K8, Q9VUZ8, O96957, P22817, P45437, P48461, A0A0B4LEY1, A0A0B4LEZ1, A0A0B4KHS9, Q9W3D2, Q5U0U9, Q9W3D3, O76922, P11046, Q961K5, Q95PE5	1314	34	10996	1.96902	1	0.755945	84.6704
	NP_651582		NP_732166			NP_651373			NP_001097923			NP_610774			NP_652013			NP_609299			GOTERM_BP_DIRECT	GO:0032482	Rab protein signal transduction	8	0.550206	0.103147	O18336, A8E777, A1Z7S2, Q9U5D5, A1Z7S3, Q7KY07, X2J5T3, A1Z7S1, O76742, Q9V3I2, Q8IGH2, Q8T046, A0A0B4LEY0, Q8MRA4, Q86PD0, Q8T0G8, O18335, O18334, Q8IH37, O18333, O18332, Q86BK8	1314	34	10996	1.96902	1	0.755945	84.6704
	NP_732166		NP_476667			NP_477310			NP_523710			NP_001097372			NP_610013			NP_650572			GOTERM_BP_DIRECT	GO:0007264	small GTPase mediated signal transduction	13	0.894085	0.106112	P08646, A4V4A5, A1Z6S7, Q9VD64, D3DMW7, P40793, Q8T996, Q8T046, Q24192, M9NFF8, Q9VHV5, O44116, P48148, P61209, Q24349, A1Z6S6, O18334, M9PG22, Q86BK8, O18336, A8E777, A0A0B4LGT4, X2J5T3, Q9VLB7, Q9VZ23, Q86LF4, P08645, M9MRT6	1314	68	10996	1.59983	1	0.764035	85.5205
	NP_523366		NP_476566			NP_001096907			NP_524332			NP_651582			NP_724165			NP_477300			GOTERM_BP_DIRECT	GO:0042766	nucleosome mobilization	4	0.275103	0.10734	O77460, Q24368, Q9W0T1, E1JIL4, C0MJE4, M9PDH1, Q24572, M9PE12, B7YZQ7, M9PBG5, A0A0B4K7G9, E1JHV7, E1JHV6	1314	10	10996	3.34734	1	0.766034	85.8595
	NP_477034		NP_001246938			NP_648572			NP_650918			NP_610443			NP_476615			NP_611373			GOTERM_BP_DIRECT	GO:0006913	nucleocytoplasmic transport	4	0.275103	0.10734	Q9VIW3, A0A0E3X848, A4V4A5, A0A0E3T462, A0A0E3T479, C0LA70, A1Z8P9, Q9V895, Q9VZ23, Q8IGK6, Q961T0, C0LA68, C0LA69, A0A0B4KFE9, M9PD65, A0A0E3T5D4, A0A0E3T4A9, E1JGK5, B7YZR7, M9PBD9	1314	10	10996	3.34734	1	0.766034	85.8595
	NP_524611		NP_649757			NP_650918			NP_523758			NP_649205			NP_611922			NP_609014			GOTERM_BP_DIRECT	GO:0098586	cellular response to virus	4	0.275103	0.10734	Q2Q3W1, Q2Q3W0, A0A0B4LFZ4, A1ZAW0, Q9VBP9, Q9VTF9, A0A0B4LFK8, Q2Q3V5, Q2Q3V6, Q95YG3, Q2Q3V4, Q2Q3V9, Q7KN62, Q2Q3V7, Q8IGZ2, Q2Q3V8	1314	10	10996	3.34734	1	0.766034	85.8595
	NP_524588		NP_649650			NP_511096			NP_477269			NP_649899			NP_649694			NP_477217			GOTERM_BP_DIRECT	GO:0045807	positive regulation of endocytosis	4	0.275103	0.10734	Q8IQR5, E8NH12, M9PFK2, P29742, P61209, X2JC31, B7Z067, B7Z068, M9PFY9, M9PG22, Q9VVI3, P91926	1314	10	10996	3.34734	1	0.766034	85.8595
	NP_001262929		NP_730972			NP_001247351			NP_651582			NP_001137716			NP_001247319			NP_652000			GOTERM_BP_DIRECT	GO:0034334	adherens junction maintenance	4	0.275103	0.10734	A4V1B2, E1JJA4, M9PJN9, P27619, A4V4J0, X2JE15, Q9NB04, Q8IGH2, A4V4I8, M9PHQ0, P48148, O18335, E1JJA5	1314	10	10996	3.34734	1	0.766034	85.8595
	NP_610664		NP_523764			NP_649158			NP_477307			NP_524954			NP_477101			NP_476857			GOTERM_BP_DIRECT	GO:0045175	basal protein localization	4	0.275103	0.10734	Q01989, Q8T3K8, O96957, A0A0B4KGX1, M9PJI4, Q4PLW2, M9NGZ2, A0A0B4LHV4, C1C536, M9PHK8, Q9W3D2, M9PEB3, Q9W3D3, Q9VB22, E8NH13, Q9NH88, H1UUJ8, P31007, Q9NFR7, E1JJH6, E1JJH5	1314	10	10996	3.34734	1	0.766034	85.8595
	NP_001262379		NP_572988			NP_001014522			NP_477136			NP_609118			NP_570089			NP_511157			GOTERM_BP_DIRECT	GO:0006611	protein export from nucleus	4	0.275103	0.10734	Q9VIW3, A0A0E3X848, A4V4A5, A0A0E3T462, A0A0E3T479, C0LA70, Q9VZ23, Q9XZU1, Q8IH79, C0LA68, Q9TVM2, C0LA69, M9PD65, A0A0E3T5D4, A0A0E3T4A9, M9PBD9, A0A0S0WNN6	1314	10	10996	3.34734	1	0.766034	85.8595
	NP_511096		NP_573066			NP_476812			NP_001262509			NP_647667			NP_647667			NP_651578			GOTERM_BP_DIRECT	GO:0006631	fatty acid metabolic process	4	0.275103	0.10734	H8F4T6, O18404, Q9V3S9, Q9V6U9, Q9VXI1, D5A7S2, Q58CJ2, B5RIV0	1314	10	10996	3.34734	1	0.766034	85.8595
	NP_001138224		NP_610939			NP_726945			NP_722744			NP_649158			NP_524611			NP_524360			GOTERM_BP_DIRECT	GO:0048134	germ-line cyst formation	4	0.275103	0.10734	P37276, M9PE73, Q02645, A0A0B4KFN9, A0A0B4KGP6, A0A0B4K7A5, A0A0B4K849, M9PBQ3, M9PBQ0, Q9NFU0, M9PGV6, B3LF78, Q1EBX0, A8DYJ2, M9PDQ0, P13395, M9PBI5, M9PHG8, M9PEN4, A0A0B4K618, A0A126GUS7, M9PEC8	1314	10	10996	3.34734	1	0.766034	85.8595
	NP_731826		NP_001163382			NP_001259522			NP_647821			NP_611460			NP_723300			NP_524771			GOTERM_BP_DIRECT	GO:0030718	germ-line stem cell population maintenance	9	0.618982	0.108647	E1JIT0, A0A075BJ89, Q9VCH5, Q8IGH2, Q53XG2, Q4TZM6, Q86G43, A1YK38, A0A075BJ92, A1YK36, A1YK35, A1YK33, Q02748, O18335, X2J7U0, Q966V5, B8A421, Q9VJY9, Q867W7, Q9VKM1, P20240, A0A0B4KHV5, Q27IS6, C9QP42, Q27IS7, A0A075BJU9, A0A075BLT4, Q24114, A0A075BLT1, A0A075BJU3, A1YK27, Q867M7, A1YK24, X2JAB1, A1YK25, Q8IP72, Q867M2, A0A075BJD5, A0A075BJD6, Q868A8, B3DNL7, X2J5X6, Q867H5, O01367, M9MRT5, P08…	1314	41	10996	1.83695	1	0.768258	86.212
	NP_476760		NP_651456			NP_001033803			NP_722827			NP_570016			NP_524006			NP_524819			GOTERM_BP_DIRECT	GO:0046680	response to DDT	7	0.481431	0.108808	L0CQN6, A0A0B4LEW9, Q963E0, A0A075BRU8, Q9V4U7, Q27594, Q27593, L0CQN3, L0CRC9, A0A075BNB9, A0A075BR14, L0CR22, Q9V774, L0CRC0, L0CRC5, Q4V402, L0CR27, L0CQM7, L0CPB6, A0A075BQY3, L0CPB9, P33270, L0CPI6, Q9VCW1, Q9V676, L0CPI3, L0CR17, L0CPC1, Q961V2	1314	28	10996	2.09209	1	0.766674	86.2546
	NP_477354		NP_609114			NP_001014713			NP_001188905			NP_652000			NP_731237			NP_610418			GOTERM_BP_DIRECT	GO:0048803	imaginal disc-derived male genitalia morphogenesis	5	0.343879	0.114462	Q7KTI8, Q95P10, X2JCI0, Q8T4M0, Q7KTI7, Q8IGX1, M9PGF6, E1JHB7, E1JHB6, E1JHD6, Q9V3I2, P34082, X2JAF4, M9MRS7, M9PJ19, Q8IPG1, Q1LZ47, B6IDV6, Q23978, M9PCJ1, Q9VLQ8, M9MRE1, P92208, M9PCX2, E1JHB8, Q8T4L8, Q8T9F6, Q8T4L9	1314	16	10996	2.61511	1	0.782651	87.6821
	NP_610013		NP_649017			NP_001163784			NP_651987			NP_650401			NP_730974			NP_001097040			GOTERM_BP_DIRECT	GO:0006839	mitochondrial transport	5	0.343879	0.114462	A0A0B4KHW3, Q9VQG4, D1Z385, A0A0B4K6V1, Q9VA73, Q8SY57, Q26365, Q9VAJ9, X2JB48, Q94920, M9PD75	1314	16	10996	2.61511	1	0.782651	87.6821
	NP_648922		NP_524858			NP_001138040			NP_476869			NP_608578			NP_647821			NP_611329			GOTERM_BP_DIRECT	GO:0045176	apical protein localization	5	0.343879	0.114462	A4V1B2, A0A0B4JD26, A0A0B4LGS4, A0A0B4JD78, Q9NB04, A0A0B4KFQ6, Q24298, A0A0B4KG15, A0A0B4KEQ8, A0A0B4KEV2, O97111, P54611, A1Z9X0	1314	16	10996	2.61511	1	0.782651	87.6821
	NP_648062		NP_001262379			NP_728422			NP_573087			NP_729787			NP_609141			NP_523859			GOTERM_BP_DIRECT	GO:0006006	glucose metabolic process	5	0.343879	0.114462	M9PJN8, Q9VNW4, X2JEF0, A0A0B4KFG2, B7FNK0, Q9VUY9, A0A0B4K7V5, P91622, A8DY78, P07487, P12646	1314	16	10996	2.61511	1	0.782651	87.6821
	NP_477159		NP_647668			NP_610181			NP_572424			NP_523421			NP_523900			NP_609579			GOTERM_BP_DIRECT	GO:0007527	adult somatic muscle development	5	0.343879	0.114462	P05661, M9ND95, Q59E65, A0A0B4K849, A0A0B4LGC9, Q9V8R9, A0A0S0WIH4, H5V8A7, A0A0B4KEU5, E1JHJ3, A0A0B4KEJ7, Q8MT81, M9NF46, Q26433, A0A0B4LHF2, M9NCU7, E1JHJ5, E1JHJ4, A0A0B4LG23, Q7K4Z6, Q02645, A8DYP0, A0A0B4K7A5, Q7JVY0, A0A0B4LGE3, A8DYJ2, M9NEP1, A0A0B4LGI5, Q24410, Q24411, A0A0B4LFX4, Q1ZYJ8	1314	16	10996	2.61511	1	0.782651	87.6821
	NP_609299		NP_995906			NP_476615			NP_477090			NP_609141			NP_524470			NP_523596			GOTERM_BP_DIRECT	GO:0008363	larval chitin-based cuticle development	5	0.343879	0.114462	Q01989, Q7KLW8, Q95SY7, Q95TD2, Q9VNF8, Q9VD29, Q9V3J4, A0A0B4KGX1, A0A0B4LHV4, Q9VSN9, A0A0B4K6T4, A0A0B4K5Z8, H1UUJ8, Q9NFN8, Q9NFN9, Q8IGT0	1314	16	10996	2.61511	1	0.782651	87.6821
	NP_650572		NP_524471			NP_651926			NP_729871			NP_001260920			NP_477159			NP_608324			GOTERM_BP_DIRECT	GO:0051491	positive regulation of filopodium assembly	5	0.343879	0.114462	M9NEU5, A0A0B4JD26, P25843, A0A0B4JD78, P40793, M9NFF8, A0A0B4KFQ6, A0A0B4KG15, A0A0B4KEQ8, A0A0B4KEV2, O97111, Q9VNE2, A1Z9X0	1314	16	10996	2.61511	1	0.782651	87.6821
	NP_477300		NP_610348			NP_523792			NP_001247351			NP_511073			NP_477216			NP_476940			GOTERM_BP_DIRECT	GO:0008088	axo-dendritic transport	5	0.343879	0.114462	Q8T3J6, P37276, M9PE73, M9MRM4, A4IJ78, A8E6R6, M9PBQ3, M9PBQ0, P17210, Q9W4N8, M9NGG5, Q1EBX0, Q7KVX5, Q9W596, M9PHG8, Q9W0I6, M9PEN4, M9PEC8	1314	16	10996	2.61511	1	0.782651	87.6821
	NP_611373		NP_001189198			NP_572424			NP_525105			NP_729406			NP_523531			NP_650475			GOTERM_BP_DIRECT	GO:0048749	compound eye development	21	1.44429	0.118539	P08646, Q7KRY7, A0A0B4K7W1, Q9VN82, Q24253, X2JC31, Q8IGH2, Q53XG2, A0A0B4K784, E1JIZ0, E1JIZ2, E1JIZ1, A0A0B4KGI6, Q9VKJ9, Q9W596, P61209, Q966V5, Q9VYV4, Q7KMJ6, B5X0J6, Q24114, P12370, A0A0B4KHY2, Q7KVR8, Q7KVR7, A0A0B4K6I1, A4IJ78, U3RC96, Q9W388, Q95SU9, Q9VU43, A4V2B8, A0A0B4KFK9, P45594, A0A0B4KG43, A0A0B4KF82, Q95TT5, A0A0B4K6M4, O18335, Q8IPP4, Q960F2, Q8T0B2, M9PG22, Q8IPP3, Q5U175, Q9V…	1314	127	10996	1.38374	1	0.792885	88.6235
	NP_609014		NP_611562			NP_477405			NP_001259522			NP_651888			NP_652000			NP_652608			GOTERM_BP_DIRECT	GO:0016569	covalent chromatin modification	7	0.481431	0.12409	Q24368, Q9W0T1, M9PFN1, Q9V3K3, M9PE12, M9PBG5, P35875, A1Z8P9, O77460, Q8IGK6, Q961T0, M9PDH1, Q24478, A0A0B4KFE9, B7YZQ7, A0A0B4K7G9, E1JHV7, E1JHV6	1314	29	10996	2.01994	1	0.806645	89.7966
	NP_477217		NP_476968			NP_611460			NP_523428			NP_001245622			NP_727696			NP_572610			GOTERM_BP_DIRECT	GO:0042594	response to starvation	12	0.825309	0.125193	Q0KHU2, E1JIV6, X2JF59, E1JIK0, A0A0B4JCQ5, E5DK16, A0A0B4JD27, Q95S41, A0A0B4JCS1, Q7JQH9, P48810, O62618, Q9U972, Q7K4Y0, Q9V397, E1JJM0, A0A0B4LGN1, Q94541, Q9V3K9, P29993, Q8IPE8, Q9VBV3, I0E2I4, Q9VZW7, A0A0B4JD31, Q8SZK8, A0A0B4LHM9, Q8IGK4, M9NF14, Q9V3P0, Q8SXP0, A0A0B4JD00, Q9VZ69, Q6NNX9, O97125, A8DY69, Q8IR99	1314	63	10996	1.59397	1	0.807718	90.0156
	NP_652000		NP_476618			NP_728869			NP_001247319			NP_651082			NP_650048			NP_477473			GOTERM_BP_DIRECT	GO:0007430	terminal branching, open tracheal system	8	0.550206	0.130419	A4V303, M9NE89, M9PBW9, Q3YNA6, Q960C2, A0A0B4LGS4, A0A0B4JD26, A0A0B4JD78, M9PF06, A0A0B4KFQ6, A0A0B4KG15, Q9VVA7, A0A0B4KEQ8, Q9VSL8, Q9W4P5, M9NDM3, A0A0B4KEV2, P48605, O97111, M9PEJ8, Q8MQZ0, P54611, P08928, A1Z9X0	1314	36	10996	1.85963	1	0.819546	90.9948
	NP_476857		NP_649835			NP_523905			NP_523781			NP_524687			NP_648237			NP_651643			GOTERM_BP_DIRECT	GO:0006901	vesicle coating	4	0.275103	0.135037	O62531, Q24253, E8NH12, Q7KVR8, Q7KVR7, Q9W388, Q494L9, Q86B59, Q960F2, P91926	1314	11	10996	3.04303	1	0.829135	91.7841
	NP_511157		NP_525065			NP_650190			NP_651926			NP_573228			NP_523792			NP_651825			GOTERM_BP_DIRECT	GO:1900073	regulation of neuromuscular synaptic transmission	4	0.275103	0.135037	Q86NT3, M9PH10, Q5U0U3, A0A0B4KHI4, Q9NFU0, A0A0B4KGK5, B3LF78, A8JR54, A0A0B4KH21, A0A0B4KH24, P25455, A0A0B4KGK8, A0A0B4KHT5, Q9VDI8, A4V364, A0A0B4KFN9, Q8IN47, A0A0B4KGP6, A0A0B4KHH8, Q7KSA0, A0A0B4KGF9, Q8IN48, A0A0B4K618, P46461, A0A126GUS7, Q95TW4	1314	11	10996	3.04303	1	0.829135	91.7841
	NP_651578		NP_523511			NP_570089			NP_648149			NP_523792			NP_476955			NP_524546			GOTERM_BP_DIRECT	GO:0016333	morphogenesis of follicular epithelium	4	0.275103	0.135037	Q7KRY7, A4V1B2, A0A0B4K6I1, A0A0B4K7W1, U3RC96, A0A0B4KGX1, M9PJI4, Q4PLW2, Q9NB04, E1JIZ0, A0A0B4K784, C1C536, E1JIZ2, E1JIZ1, E8NH13, H1UUJ8, A0A0B4K6M4, Q01989, M9NGZ2, A0A0B4KHN3, A0A0B4LHV4, Q95SR1, A0A0B4KI37, M9PHK8, A0A0B4KHY2, M9PEB3, P31007, Q1WWG0, E1JJH6, E1JJH5	1314	11	10996	3.04303	1	0.829135	91.7841
	NP_524360		NP_476761			NP_523421			NP_647746			NP_525105			NP_523929			NP_649052			GOTERM_BP_DIRECT	GO:0046959	habituation	4	0.275103	0.135037	B6IDN4, C0PUX5, A0A0B4KFN9, M9PGC4, Q0KHW6, P54352, A0A0B4KGP6, Q6A4T7, Q6A4S5, Q6A4T5, Q6A4W4, P18431, H5V852, Q6A4W6, Q9NFU0, B3LF78, P23128, A8JUV9, X2JFQ7, Q6A4R8, Q7KVY5, Q6A4R5, M9PGV7, A4V3W1, A4V3W2, A0A0B4K618, A0A126GUS7	1314	11	10996	3.04303	1	0.829135	91.7841
	NP_524771		NP_727448			NP_610518			NP_788765			NP_524538			NP_728422			NP_611964			GOTERM_BP_DIRECT	GO:0010529	negative regulation of transposition	4	0.275103	0.135037	Q9VKM1, A0A075BJU9, A0A075BJ89, A0A075BLT4, Q8T0F1, A0A075BLT1, A0A075BJU3, P02828, A0A075BJD5, A0A075BJ92, A0A075BJD6, O76922, Q9W0S7, X2J7U0, Q95PE5, M9PBL3	1314	11	10996	3.04303	1	0.829135	91.7841
	NP_524819		NP_524227			NP_647667			NP_523929			NP_647973			NP_477378			NP_724192			GOTERM_BP_DIRECT	GO:0036098	male germ-line stem cell population maintenance	4	0.275103	0.135037	Q7KML3, Q9NBW6, P08985, A0A0H4XWW0, M9NEU5, A0A0B4KH77, A0A0B4K7L8, A8JRD7, A0A0B4KH25, P25843, A0A0B4KGU4, Q9VBA3, Q9VHP0	1314	11	10996	3.04303	1	0.829135	91.7841
	NP_610418		NP_732076			NP_651795			NP_476820			NP_724931			NP_620470			NP_572580			GOTERM_BP_DIRECT	GO:0050807	regulation of synapse organization	4	0.275103	0.135037	M9PF16, A0A0B4KFN9, A0A0B4KGP6, Q8IGH2, M9PGV6, Q9NFU0, B3LF78, Q00963, M9PDQ0, P13395, M9PBI5, A0A0B4K618, O18335, A0A126GUS7, M9PHG4	1314	11	10996	3.04303	1	0.829135	91.7841
	NP_001097040		NP_524470			NP_572775			NP_572775			NP_001014522			NP_722961			NP_651713			GOTERM_BP_DIRECT	GO:0045198	establishment of epithelial cell apical/basal polarity	4	0.275103	0.135037	Q7KRY7, A0A0B4K6I1, P37276, A0A0B4K7W1, U3RC96, A0A0B4JD26, P13496, A0A0B4KFQ6, M9PBQ0, E1JIZ0, A0A0B4K784, Q1EBX0, E1JIZ2, E1JIZ1, A0A0B4K6M4, M9PEC8, A1Z9X0, M9PE73, A0A0B4JD78, A0A0B4KHN3, Q95SR1, M9PBQ3, A0A0B4KG15, A0A0B4KI37, A0A0B4KEQ8, A0A0B4KHY2, A0A0B4KEV2, M9PHG8, M9PEN4, Q1WWG0	1314	11	10996	3.04303	1	0.829135	91.7841
	NP_611329		NP_609804			NP_001247066			NP_477159			NP_524618			NP_001097923			NP_001097923			GOTERM_BP_DIRECT	GO:0035073	pupariation	5	0.343879	0.136253	Q8IGW0, Q9W0T1, Q9V3T9, M9PDH1, M9PE12, P32100, A0A0B4KGL9, X2J5G6, Q8SZA8, M9PBG5, C4IY01, Q95RP7, Q9VDD3, E1JHV7, E1JHV6	1314	17	10996	2.46128	1	0.830244	91.9808
	NP_523859		NP_523400			NP_524339			NP_476590			NP_608445			NP_476875			NP_476998			GOTERM_BP_DIRECT	GO:0006379	mRNA cleavage	5	0.343879	0.136253	Q2Q3W1, Q0E8G6, Q2Q3W0, A1ZAW0, Q9VSY2, Q9VE52, Q86NL1, P25991, A0A0B4LFK8, Q2Q3V5, Q2Q3V6, A8E6L0, Q95YG3, Q2Q3V4, Q9VSH4, Q2Q3V9, M9NF33, Q2Q3V7, Q2Q3V8	1314	17	10996	2.46128	1	0.830244	91.9808
	NP_609579		NP_001097923			NP_650196			NP_648062			NP_995614			NP_524313			NP_649899			GOTERM_BP_DIRECT	GO:0043486	histone exchange	5	0.343879	0.136253	Q9V895, P10981, M9PFN1, Q9V3K3, Q9VH07, E1JGK5, B7YZR7, A0A0B4LH50, Q7K012	1314	17	10996	2.46128	1	0.830244	91.9808
	NP_523596		NP_651727			NP_610551			NP_476807			NP_651926			NP_729787			NP_608445			GOTERM_BP_DIRECT	GO:0007525	somatic muscle development	8	0.550206	0.145273	M9PGZ0, E1JIT0, Q95028, H5V888, M9PCE0, B5RJQ0, Q24450, O62619, M9PEA5, Q01604, A5XD89, M9PEA0, A5XD88, A0A0B4KFI7, Q9VAN7, M9PBJ0, C7LA80, M9PEA9, Q32KE6, Q9GU73, M9PDS3, M9PGY4, P29613, M9PDS8, A0A0B4KHV5, M9PDZ9, M9PDZ6, Q9I7U4, P52034, M9PBI9, A5XD83, A5XD87, A5XD86, B3DNL7, O01367, M9NDX0, A0A0B4K7L1	1314	37	10996	1.80937	1	0.848816	93.3075
	NP_608324		NP_001247066			NP_611373			NP_649529			NP_477136			NP_477016			NP_731993			GOTERM_BP_DIRECT	GO:0007099	centriole replication	6	0.412655	0.150399	A0A0B4LGZ3, P36872, P62152, M9MQH9, M9NDI6, C8VV30, P36179, Q8MT47, H5V8B8, Q8IH79, Q9TVM2, P23696, X2JDI1, A0A0B4LF57, Q9VXQ5, A0A0S0WNN6	1314	24	10996	2.09209	1	0.857741	93.9663
	NP_476940		NP_651048			NP_523859			NP_725369			NP_476869			NP_649327			NP_573129			GOTERM_BP_DIRECT	GO:0034599	cellular response to oxidative stress	6	0.412655	0.150399	Q7KMR7, Q7KUT2, Q960X9, Q8IGX1, Q9W022, P92208, Q961S5, D1Z385, E1JHD6, A0A0B4KF86, Q9VRP3, Q26365, X2JB48, Q7JQL5, Q2XY38	1314	24	10996	2.09209	1	0.857741	93.9663
	NP_650475		NP_650120			NP_477300			NP_001014713			NP_001261756			NP_610181			NP_476618			GOTERM_BP_DIRECT	GO:0035317	imaginal disc-derived wing hair organization	6	0.412655	0.150399	A0A0B4JD95, Q9VU68, A0A0B4JD57, Q9NBK5, F6J1D0, C8VV50, Q99323, Q9VHG4, P48148, Q59E58, P40423, A0A0B4K7Q4, M9PG43, Q59E59	1314	24	10996	2.09209	1	0.857741	93.9663
	NP_477195		NP_609649			NP_724122			NP_611329			NP_524611			NP_995680			NP_476853			GOTERM_BP_DIRECT	GO:0016055	Wnt signaling pathway	13	0.894085	0.156174	A0A0B4KFX5, C0PUX5, Q86NK8, A0A0B4KHB2, Q59DW8, E1JHD6, A0A0B4KFT4, Q8INB6, Q53XG2, P18431, Q6A4R8, Q6A4R5, L0MPS3, E1JJI5, Q966V5, P54367, M9PGC4, A4V2S3, A0A0B4KHL4, Q24114, Q7KVY5, A0A0B4K697, Q86BR9, A4V3W1, A4V3W2, Q4AB31, O46036, Q8IGX1, P36872, Q0KHW6, Q6A4T7, A0A0B4KGZ7, Q8IHB0, Q6A4T5, A4V2B8, A0A0B4KGG9, C8VV30, P48148, Q9V496, B6IDN4, A0A0B4LGZ3, Q6A4S5, Q6A4W4, H5V852, Q6A4W6, P08181,…	1314	73	10996	1.49025	1	0.867323	94.6352
	NP_652608		NP_524387			NP_524687			NP_648622			NP_650918			NP_524339			NP_608578			GOTERM_BP_DIRECT	GO:0007279	pole cell formation	7	0.481431	0.157549	P37276, A0A075BJ89, M9PBQ0, Q9NFU0, B3LF78, A0A075BJ92, P23128, Q1EBX0, O76922, X2J7U0, Q02748, M9PEC8, Q95PE5, Q7KN62, Q8IGZ2, M9PE73, Q9VKM1, A0A0B4KFN9, A0A075BJU9, A0A0B4LFZ4, C9QP42, A0A0B4KGP6, A0A075BLT4, A0A075BLT1, A0A075BJU3, M9PBQ3, A0A075BJD5, A0A075BJD6, M9PHG8, M9PEN4, A0A0B4K618, A0A126GUS7	1314	31	10996	1.88963	1	0.868319	94.7838
	NP_572610		NP_651782			NP_652626			NP_649899			NP_649529			NP_477358			NP_611063			GOTERM_BP_DIRECT	GO:0007112	male meiosis cytokinesis	7	0.481431	0.157549	P48598, Q8IGH2, Q2VA12, A0A0B4KH28, M9PBZ9, A0A0B4KHL2, Q9VDY8, Q683T0, O77285, Q9W0B8, Q683T1, Q8I0G5, Q8T3L2, A0A0B4KGG5, P21187, Q9VDI1, O18335	1314	31	10996	1.88963	1	0.868319	94.7838
	NP_477473		NP_477405			NP_648234			NP_524618			NP_477378			NP_728869			NP_651048			GOTERM_BP_DIRECT	GO:0046330	positive regulation of JNK cascade	5	0.343879	0.159558	M9NEC0, Q9VLT9, A8Y589, Q961S5, Q8SYT2, Q7JQL5, M9PF42, Q2XY38, Q86M30, P35128, E1JJN1, A0A0B4KF86, D3DML3, Q9VB05	1314	18	10996	2.32454	1	0.870455	94.994
	NP_651643		NP_477375			NP_649529			NP_523400			NP_648315			NP_650287			NP_611562			GOTERM_BP_DIRECT	GO:0006633	fatty acid biosynthetic process	5	0.343879	0.159558	Q7JV23, H8F4T6, A0A0B4LFH8, Q8SZK8, Q58CJ2, Q7JNC6, Q9U972, E2QCF1, Q7K4Y0, Q7KN85, Q9V6U9, Q94541, A1Z784, Q6NR74, Q9W3N9, A8DY67	1314	18	10996	2.32454	1	0.870455	94.994
	NP_651825		NP_651823			NP_523710			NP_611460			NP_001163750			NP_001034071			NP_524752			GOTERM_BP_DIRECT	GO:0046854	phosphatidylinositol phosphorylation	5	0.343879	0.159558	Q9VUW1, Q7KTW5, Q9VUW2, Q9VAG9, Q8SXX1	1314	18	10996	2.32454	1	0.870455	94.994
	NP_524546		NP_730974			NP_001246938			NP_609960			NP_724343			NP_476869			NP_728422			GOTERM_BP_DIRECT	GO:0008582	regulation of synaptic growth at neuromuscular junction	8	0.550206	0.16089	Q9VPL6, L0MLP2, X2JCI0, E3CTP7, A4IJ78, Q9VPL9, L0MLR4, M9PGF6, P34082, P40793, M9NFF8, Q9NFU0, B3LF78, Q8WQ61, X2JAF4, Q9W596, Q24045, M9PJ19, Q9VC57, Q52KB0, A0A0B4KFN9, Q8MMD2, M9NEL3, Q9Y1L3, Q8MMD3, M9NCY5, D1YSG8, A0A0B4KGP6, D1YSG7, B7Z002, A8E6R6, A0A0B4LHV8, A4V134, A4V133, M9NGG5, Q00168, Q9W111, L0MNA2, Q6NP08, A0A0B4K618, A0A126GUS7, M9NDB7	1314	38	10996	1.76176	1	0.871332	95.1289
	NP_649052		NP_523758			NP_647775			NP_001261756			NP_477405			NP_724122			NP_727696			GOTERM_BP_DIRECT	GO:0035160	maintenance of epithelial integrity, open tracheal system	4	0.275103	0.164851	Q9VSL8, M9PBW9, Q960C2, M9NDM3, P12080, Q24372, M9PEJ8, M9PF06, Q24298	1314	12	10996	2.78945	1	0.876783	95.5103
	NP_611964		NP_652608			NP_476955			NP_477378			NP_524752			NP_727588			NP_001096852			GOTERM_BP_DIRECT	GO:0035076	ecdysone receptor-mediated signaling pathway	4	0.275103	0.164851	O77460, Q24368, Q9W0T1, M9PDH1, M9PE12, B7YZQ7, Q9VP57, M9PBG5, A0A0B4K7G9, E1JHV7, E1JHV6	1314	12	10996	2.78945	1	0.876783	95.5103
	NP_724192		NP_523531			NP_523619			NP_651380			NP_523929			NP_525105			NP_611265			GOTERM_BP_DIRECT	GO:0007303	cytoplasmic transport, nurse cell to oocyte	4	0.275103	0.164851	P17210, Q9VRP4, Q94901, Q7KN99, E2QD26, Q8T950	1314	12	10996	2.78945	1	0.876783	95.5103
	NP_572580		NP_610418			NP_608445			NP_001262777			NP_524884			NP_476750			NP_610774			GOTERM_BP_DIRECT	GO:0007318	pole plasm protein localization	4	0.275103	0.164851	Q7KRY7, A0A0B4K6I1, A0A0B4K7W1, U3RC96, Q4PLW2, M9PJI4, A0A0B4K784, E1JIZ0, C1C536, E1JIZ2, E1JIZ1, O76922, E8NH13, Q9U9Q7, A0A0B4K6M4, Q95PE5, Q7KM15, A0A0B4KHN3, M9NGZ2, Q95SR1, A0A0B4KI37, M9PHK8, A0A0B4KHY2, M9PEB3, Q1WWG0, P31007, E1JJH6, E1JJH5	1314	12	10996	2.78945	1	0.876783	95.5103
	NP_477298		NP_476807			NP_524387			NP_724890			NP_649650			NP_609118			NP_001015316			GOTERM_BP_DIRECT	GO:0007591	molting cycle, chitin-based cuticle	4	0.275103	0.164851	Q8IGW0, Q7YU59, Q9U5W1, Q9VPA7, Q9VL24, C4IY01, Q95RP7, M9MS72, M9MRY3, X2J9B0, M9MS76, Q9V3T9, A0A0B4LGN1, P29993, M9MS37, P16905, H1UUF3	1314	12	10996	2.78945	1	0.876783	95.5103
	NP_523595		NP_001261756			NP_524464			NP_611695			NP_732610			NP_722827			NP_524180			GOTERM_BP_DIRECT	GO:0006914	autophagy	10	0.687758	0.175434	Q9VS85, M9MQH9, M9NDI6, Q8SX77, M9PH10, Q7JQL5, Q2XY38, Q8T0L3, O46111, M9PEM7, Q8MT47, Q7KU90, Q9U741, M9PBU6, Q9U740, A0A0B4KF46, A0A0B4KF86, X2JDI1, Q7KU93, Q9VVS6, M9PEF2, Q961S5, Q24117, M9NDP1, Q8T0I6, P36179, H5V8B8, Q9VB23, Q8T0Q4, P23696, P46461, A8JNM3	1314	53	10996	1.57893	1	0.892395	96.3958
	NP_651713		NP_001261432			NP_001247319			NP_001033803			NP_477217			NP_524954			NP_001189198			GOTERM_BP_DIRECT	GO:0055059	asymmetric neuroblast division	7	0.481431	0.175604	Q01989, Q8MQR3, A0A0B4JD26, P54352, A0A0B4KGX1, A0A0B4JD78, A0A0B4LHV4, A0A0B4KFQ6, Q95RN1, A0A0B4KG15, A0A0B4KEQ8, A1ZAB5, X2JFQ7, Q9VB22, A0A0B4KEV2, Q9NH88, P23696, A0A0B4KEX0, H1UUJ8, O97111, X2JDI1, Q9NFR7, A1Z9X0	1314	32	10996	1.83057	1	0.891289	96.4086
	NP_001097923		NP_001162875			NP_651048			NP_609215			NP_523619			NP_477473			NP_573320			GOTERM_BP_DIRECT	GO:0001736	establishment of planar polarity	7	0.481431	0.175604	Q9VU68, A4V1B2, A0A0B4JD95, Q8IGX1, A0A0B4JD57, E1JHD6, F6J1D0, Q9NB04, C8VV50, Q99323, P45594, P48148, P92208, P40423, Q59E58, A0A0B4K7Q4, Q59E59	1314	32	10996	1.83057	1	0.891289	96.4086
	NP_476998		NP_788674			NP_476869			NP_610462			NP_001247319			NP_477014			NP_651740			GOTERM_BP_DIRECT	GO:0007611	learning or memory	9	0.618982	0.17692	L0MLP2, X2JCI0, Q8SWR6, A0A0B4KEH0, L0MLR4, M9PGF6, P05031, P34082, A0A0B4LEY0, F0JAJ7, F0JAJ6, Q86PD0, X2JAF4, Q24045, A1Z6H7, M9PJ19, Q52KB0, A1Z7S2, A1Z7S3, Q7KY07, A1Z7S1, D1YSG8, D1YSG7, Q9GPI0, P12370, A0A0B4LGI1, A4V134, A4V133, Q8T0G8, Q00168, Q9VCW6, L0MNA2, P29310, P20354, Q8IH37	1314	46	10996	1.63728	1	0.891917	96.5061
	NP_649899		NP_732610			NP_611353			NP_651082			NP_651578			NP_477161			NP_001286803			GOTERM_BP_DIRECT	GO:0050804	modulation of synaptic transmission	8	0.550206	0.177224	Q7YU32, M9MS15, P12370, Q9NK80, Q9W4N5, Q7KT70, Q9VPZ5, Q86LF3, M9NCS8, P23654, P33438, Q9BMT7, A1ZA98, Q9VP25	1314	39	10996	1.71658	1	0.891024	96.5282
	NP_608445		NP_525064			NP_524611			NP_649747			NP_476831			NP_649069			NP_476869			GOTERM_BP_DIRECT	GO:0016579	protein deubiquitination	8	0.550206	0.177224	Q9VKZ8, P35122, Q9V3H2, Q9VYQ8, Q9VN50, Q9VZU7, P55824, Q9XZ61, A0A0B4K7S0, X2JEX7, M9MRD0, Q95RD6, M9PE40, A0A0B4K6W2	1314	39	10996	1.71658	1	0.891024	96.5282
	NP_731993		NP_569875			NP_523511			NP_651888			NP_511101			NP_650120			NP_650287			GOTERM_BP_DIRECT	GO:0031647	regulation of protein stability	5	0.343879	0.18419	A0A126GUN9, O77025, Q9VKY2, Q960C3, Q95RP4, A1Z927, M9PB90, A1Z928, A0A0B4LF82, A4V2B8, O77430, A0A0B4LF93, Q5U0Y0, P08181, Q7KVL7, O17142, Q9W277, O17143, A0A0B4K765, Q7KMK9	1314	19	10996	2.20219	1	0.89978	97.0013
	NP_573129		NP_650918			NP_523835			NP_722860			NP_650120			NP_731031			NP_610687			GOTERM_BP_DIRECT	GO:0042147	retrograde transport, endosome to Golgi	5	0.343879	0.18419	Q7KVL7, X2J5T3, Q9W277, Q9VLQ9, Q8MS29, X2J8I7, Q95RP4, Q9VQQ6, Q9W0N6, M9NDI3, O18334	1314	19	10996	2.20219	1	0.89978	97.0013
	NP_476618		NP_572339			NP_524358			NP_524444			NP_650048			NP_476801			NP_572424			GOTERM_BP_DIRECT	GO:0035019	somatic stem cell population maintenance	5	0.343879	0.18419	C0PUX5, Q7KML3, A0A0B4KH77, Q0KHW6, A0A0B4KH25, Q6A4T7, Q6A4T5, P18431, Q24298, P08985, Q6A4R8, Q6A4R5, A8JRD7, B6IDN4, M9NEU5, M9PGC4, P25843, Q6A4S5, Q9VBA3, Q6A4W4, H5V852, Q6A4W6, A8JUV9, A0A0B4K7L8, Q7KVY5, M9PGV7, A4V3W1, A4V3W2	1314	19	10996	2.20219	1	0.89978	97.0013
	NP_476853		NP_572436			NP_609378			NP_649069			NP_723726			NP_001287190			NP_524808			GOTERM_BP_DIRECT	GO:0016199	axon midline choice point recognition	6	0.412655	0.191941	M9PF16, M9MRM4, P41375, M9PFK2, F3YDB2, M9PFY9, Q9VVI3, M9PGV6, Q00963, M9PDQ0, Q8IQR5, P13395, M9PBI5, Q9W0I6, B7Z067, B7Z068, M9PHG4, Q9VNE2	1314	26	10996	1.93116	1	0.908823	97.456
	NP_608578		NP_611353			NP_649747			NP_610418			NP_572424			NP_573003			NP_650120			GOTERM_BP_DIRECT	GO:0051225	spindle assembly	6	0.412655	0.191941	Q960G3, M9MQH9, P13496, M9NDI6, A1Z8P9, Q8IGK6, P36179, Q9VUH6, Q961T0, Q8MT47, H5V8B8, Q9VB23, P23696, A0A0B4KFE9, X2JDI1	1314	26	10996	1.93116	1	0.908823	97.456
	NP_611063		NP_524039			NP_476639			NP_524044			NP_477354			NP_001096907			NP_001034071			GOTERM_BP_DIRECT	GO:0007475	apposition of dorsal and ventral imaginal disc-derived wing surfaces	7	0.481431	0.194452	E1JIT0, M9PBW9, Q9VHC3, Q960C2, Q8SYE7, A0A0B4KHV5, Q7JVW9, M9PF06, Q9VWD0, E3CTS5, Q9VSL8, M9NDM3, Q9V400, P12080, B3DNL7, Q9V428, O01367, M9PEJ8, Q9NHC7	1314	33	10996	1.7751	1	0.910774	97.5888
	NP_651048		NP_511101			NP_001027191			NP_523975			NP_477269			NP_524601			NP_730972			GOTERM_BP_DIRECT	GO:0008057	eye pigment granule organization	4	0.275103	0.196362	A1Z7S2, F6JQA6, A1Z7S3, Q7KY07, A1Z7S1, A0A0B4LEY0, Q9Y1I2, O77277, Q86PD0, A4V4S5, Q8T0G8, M9PF72, Q9VHG1, Q8IH37	1314	13	10996	2.57487	1	0.911942	97.6854
	NP_611562		NP_476604			NP_570016			NP_523986			NP_724122			NP_523813			NP_524675			GOTERM_BP_DIRECT	GO:0072659	protein localization to plasma membrane	4	0.275103	0.196362	E1JJA4, M9PJN9, P27619, A4V4J0, A0A0B4JD26, X2JE15, A0A0B4JD78, P40793, A0A0B4KFQ6, M9NFF8, A0A0B4KG15, A4V4I8, M9PHQ0, A0A0B4KEQ8, A0A0B4KEV2, E1JJA5, Q9V3N6, A1Z9X0	1314	13	10996	2.57487	1	0.911942	97.6854
	NP_524752		NP_650401			NP_523781			NP_650198			NP_523986			NP_648149			NP_525065			GOTERM_BP_DIRECT	GO:0007184	SMAD protein import into nucleus	4	0.275103	0.196362	Q7KLW8, Q867W7, Q9V3J4, Q9VCH5, Q8SWV7, Q86G43, A1YK27, A1YK24, Q867M7, A1YK25, Q867M2, A1YK38, A1YK36, A1YK35, A1YK33, Q868A8, Q867H5, Q7K0D8, A0A0B4K7J2, Q9VBU7, B8A421	1314	13	10996	2.57487	1	0.911942	97.6854
	NP_728422		NP_647860			NP_652003			NP_477216			NP_572982			NP_651002			NP_610075			GOTERM_BP_DIRECT	GO:0000245	spliceosomal complex assembly	4	0.275103	0.196362	Q4V5E9, Q9VNV3, Q9VPR5, O44437, Q9VU02	1314	13	10996	2.57487	1	0.911942	97.6854
	NP_609172		NP_524954			NP_524470			NP_647773			NP_477300			NP_649507			NP_523748			GOTERM_BP_DIRECT	GO:0007622	rhythmic behavior	4	0.275103	0.196362	B6IDN4, C0PUX5, P81900, M9PGC4, Q0KHW6, Q6A4T7, Q6A4S5, Q6A4T5, A0A0B4LHM9, Q6A4W4, P18431, P12370, H5V852, Q6A4W6, A8JUV9, Q95SE3, Q6A4R8, Q7KVY5, Q6A4R5, M9PGV7, A4V3W1, A4V3W2, Q9VBV3	1314	13	10996	2.57487	1	0.911942	97.6854
	NP_727696		NP_476869			NP_609690			NP_651048			NP_572542			NP_001261756			NP_651305			GOTERM_BP_DIRECT	GO:0030431	sleep	19	1.30674	0.20181	Q9VPL6, Q9VPL9, Q9VSY0, Q9U1J1, P29844, Q7KRU8, M9NE01, Q9W0G4, A0A0B4KI27, Q9NIW1, Q9NIW0, F3YDH0, Q9NIW2, Q53YH3, Q9VP25, Q8I0T0, Q9VG32, Q9U916, M9NEL3, Q8T0V4, B7Z002, Q9VUR0, Q9VG31, Q27889, Q6NP08, Q9W1R3, Q8IH53, Q01637, Q7JMW3, Q7K2W6, Q9V3S9, O02649, Q8T8Q5, Q9W3N9, B8A405, Q7JPT8, Q8T0T2, Q9Y1L3, M9NCY5, Q7KMQ5, P29413, Q2QBM1, Q9VF15, Q9U1K3, Q9V438, H1UUD2, Q9VM11, B5RIV0, C7LA94, M9N…	1314	122	10996	1.30327	1	0.917235	97.9414
	NP_001096852		NP_524877			NP_001261432			NP_001261432			NP_524550			NP_001036565			NP_609141			GOTERM_BP_DIRECT	GO:0008105	asymmetric protein localization	5	0.343879	0.209952	Q7KRY7, A0A0B4K6I1, A0A0B4K7W1, Q8T3K8, U3RC96, O96957, M9PJI4, Q4PLW2, Q24298, E1JIZ0, A0A0B4K784, C1C536, E1JIZ2, E1JIZ1, Q9W3D2, Q9W3D3, E8NH13, Q9NH88, A0A0B4K6M4, M9NGZ2, A0A0B4KHN3, Q95SR1, A0A0B4KI37, M9PHK8, M9PEB3, A0A0B4KHY2, Q9VB22, P31007, Q1WWG0, Q9NFR7, E1JJH6, E1JJH5	1314	20	10996	2.09209	1	0.925056	98.2747
	NP_611265		NP_652013			NP_523813			NP_572988			NP_611265			NP_001246938			NP_599125			GOTERM_BP_DIRECT	GO:0019730	antimicrobial humoral response	6	0.412655	0.214074	Q9VPL6, Q7KTI8, Q95P10, Q9VPL9, Q7KTI7, Q8T4M0, E1JHB7, E1JHB6, A0A0B4K6K1, Q8IGH2, A0A0B4K6T7, O18335, Q5LK30, A0A0B4K624, Q8IPG1, P19109, M9NEL3, Q9Y1L3, E1JJ68, M9NCY5, Q1LZ47, B6IDV6, B7Z002, Q9VLQ8, M9PCJ1, C7LAE4, A0A0B4K6A3, P06603, Q9GYU8, M9MRE1, E1JHB8, M9PCX2, Q8T4L8, Q6NP08, Q8T9F6, Q8T4L9, M9NDB7	1314	27	10996	1.85963	1	0.928229	98.4233
	NP_610774		NP_650898			NP_649507			NP_001138040			NP_725369			NP_523975			NP_651677			GOTERM_BP_DIRECT	GO:0007310	oocyte dorsal/ventral axis specification	6	0.412655	0.214074	Q86NT3, Q5U0U3, A0A0B4KHI4, A4V2B8, Q9NFU0, B3LF78, A0A0B4KGK5, A8JR54, A0A0B4KH21, A0A0B4KH24, A0A0B4KGK8, P13468, A0A0B4KHT5, A0A0B4KFN9, Q9VDI8, A4V364, Q8IN47, A0A0B4KGP6, A0A0B4KHH8, Q7KSA0, P08181, P17210, A0A0B4KGF9, M9NDR2, M9PDB8, P16568, M9PDL9, Q8IN48, A0A0B4K618, A0A126GUS7, Q95TW4	1314	27	10996	1.85963	1	0.928229	98.4233
	NP_001015316		NP_729787			NP_511157			NP_609141			NP_524387			NP_722867			NP_476667			GOTERM_BP_DIRECT	GO:0007254	JNK cascade	6	0.412655	0.214074	B5X0J6, M9NEC0, Q9VLT9, Q9VN82, Q8IGX1, Q5U175, E1JHD6, P40793, M9PF42, M9NFF8, Q86M30, A0A0B4KFK9, Q9V9J3, A0A0B4KGI6, A0A0B4KG43, A0A0B4KF82, P48148, P92208, A1Z6I9, Q95TT5, D3DML3, Q8IPP4, Q24279, Q8IPP3	1314	27	10996	1.85963	1	0.928229	98.4233
	NP_524180		NP_524776			NP_001303338			NP_524611			NP_650645			NP_650198			NP_524328			GOTERM_BP_DIRECT	GO:0009790	embryo development	4	0.275103	0.22916	M9NFP7, H5V8A7, Q9V6X7, A8E6L6, Q94901, A0A0B4LFX4, Q9V8R9, P16914, A0A0B4LG23	1314	14	10996	2.39095	1	0.941046	98.8709
	NP_001189198		NP_572662			NP_476603			NP_001027191			NP_523411			NP_001027191			NP_652013			GOTERM_BP_DIRECT	GO:0045167	asymmetric protein localization involved in cell fate determination	4	0.275103	0.22916	Q01989, A0A0B4JD26, A0A0B4KGX1, A0A0B4JD78, M9PJI4, Q4PLW2, M9NGZ2, A0A0B4LHV4, A0A0B4KFQ6, A0A0B4KG15, C1C536, A0A0B4KEQ8, M9PHK8, M9PEB3, Q9VB22, A0A0B4KEV2, Q9NH88, E8NH13, H1UUJ8, P31007, Q9NFR7, E1JJH6, E1JJH5, A1Z9X0	1314	14	10996	2.39095	1	0.941046	98.8709
	NP_573320		NP_608447			NP_001097372			NP_001260920			NP_524210			NP_730435			NP_523400			GOTERM_BP_DIRECT	GO:0000387	spliceosomal snRNP assembly	4	0.275103	0.22916	O44437, Q9VLV5, Q9VU02, Q9VI10	1314	14	10996	2.39095	1	0.941046	98.8709
	NP_651740		NP_524450			NP_523748			NP_650190			NP_573066			NP_570016			NP_523378			GOTERM_BP_DIRECT	GO:0007638	mechanosensory behavior	4	0.275103	0.22916	Q7KML3, A0A0B4KEZ8, A0A0B4KH77, P54352, Q8MLQ5, Q9VBA3, A0A0B4LHE0, X2JFQ7, A0A0B4K7L8, A0A0B4LGD3, A8JRD7, Q9W1G5, Q9W1G6, Q9W0Y6, Q8MKK5, A0A0B4KFI2	1314	14	10996	2.39095	1	0.941046	98.8709
	NP_001286803		NP_001033803			NP_609120			NP_524538			NP_788674			NP_477395			NP_651987			GOTERM_BP_DIRECT	GO:0046579	positive regulation of Ras protein signal transduction	8	0.550206	0.230027	Q8SWR6, A0A0B4KEH0, Q9VLT9, Q7KLW9, Q8IHH2, Q9GU49, Q9I7V6, Q9I7V7, C6TP70, Q86M30, Q8T0V2, Q9GU50, Q24324, X2JAZ3, M9NEC0, Q86NS3, Q8IHG2, Q8IHC7, Q95T14, P92177, Q8IGI1, Q8SYA3, M9PF42, Q9VAX8, Q24055, Q8IRK7, P29310, D3DML3, Q9VHS8, Q7KVN1, Q8IH54	1314	42	10996	1.59397	1	0.940876	98.8926
	NP_476869		NP_523619			NP_001262522			NP_523411			NP_722860			NP_651578			NP_477216			GOTERM_BP_DIRECT	GO:0048149	behavioral response to ethanol	10	0.687758	0.235508	X2JCI0, M9PB54, M9PGF6, Q9VM94, P34082, M9PJI4, Q4PLW2, C1C536, X2JAF4, E8NH13, Q59E09, M9PJ19, Q9VNE2, F6J3U3, Q9VP61, P81900, Q0E8S7, A9YJ06, M9NGZ2, Q9W457, P12370, O96607, M9PEX1, Q95SE3, A9YJ07, M9PHK8, M9PEB3, Q9VCW6, B7Z0X1, P31007, Q9BMT7, A1ZA98, E1JJH6, E1JJH5	1314	57	10996	1.46813	1	0.944426	99.0208
	NP_650287		NP_724122			NP_649694			NP_609804			NP_477159			NP_524044			NP_722860			GOTERM_BP_DIRECT	GO:0050821	protein stabilization	6	0.412655	0.236958	A0A0B4LGZ3, Q8SWR6, P05661, A0A0B4KEH0, P36872, M9ND95, Q6TMH4, A0A0S0WIH4, C8VV30, Q9V345, M9NEP1, Q9VG51, Q7JVK6, E1JHJ3, Q24410, P29310, Q24411, M9NF46, Q26433, E1JH01, M9NCU7, E1JHJ5, E1JHJ4	1314	28	10996	1.79322	1	0.944709	99.0523
	NP_610687		NP_001163784			NP_647746			NP_001034071			NP_609960			NP_476963			NP_524313			GOTERM_BP_DIRECT	GO:0007314	oocyte anterior/posterior axis specification	6	0.412655	0.236958	Q9GT67, Q1EC76, A0A0C4DHF6, A0A0B4JD26, Q08473, A0A0B4JD78, A0A0B4KFQ6, P12370, Q24298, A0A0B4KG15, A0A0B4K6U6, Q8STB9, A0A0B4KEQ8, M9PDB8, M9NDR2, Q8T0G6, P16568, A0A0B4KEV2, M9PDL9, Q8WR09, A1ZA89, Q8WR08, A1Z9X0	1314	28	10996	1.79322	1	0.944709	99.0523
	NP_572424		NP_001247113			NP_572686			NP_476604			NP_609046			NP_523761			NP_477266			GOTERM_BP_DIRECT	GO:0007507	heart development	10	0.687758	0.251578	P08646, C0PUX5, M9PJQ5, P08841, Q0KHW6, Q6A4T7, M9NH88, Q6A4T5, P18431, Q24298, A0A0B4LGH1, A4V4Q6, Q6A4R8, E4NKJ4, Q6A4R5, E4NKJ3, H1UUJ7, Q2PE12, B6IDN4, M9PGC4, Q6A4S5, E4NKM1, A0A0B4KHJ9, M9NFC0, Q6A4W4, P36188, Q00174, H5V852, Q6A4W6, A8JUV9, P16378, D5AEN0, P09491, Q7KVY5, M9PGV7, A4V3W1, A4V3W2, Q9W3Y3, Q9W0Y1	1314	58	10996	1.44282	1	0.954316	99.3209
	NP_524808		NP_001137752			NP_610418			NP_609642			NP_573229			NP_523400			NP_572346			GOTERM_BP_DIRECT	GO:0007010	cytoskeleton organization	7	0.481431	0.254982	P10981, M9PJI4, Q4PLW2, P40793, M9NGZ2, M9NFF8, P10987, A0A0B4LH50, P55162, X2JCP8, C1C536, M9PHK8, M9PEB3, E8NH13, P48148, P45889, P31007, E1JJH6, E1JJH5	1314	36	10996	1.62718	1	0.955765	99.3722
	NP_650120		NP_651795			NP_476632			NP_648315			NP_524877			NP_476604			NP_477378			GOTERM_BP_DIRECT	GO:0007059	chromosome segregation	7	0.481431	0.254982	Q9U982, Q8SWR6, M9NDE0, A0A0B4KEH0, Q95T04, M9MQH9, Q9VPG4, M9NDI6, D8FT20, Q95S02, Q86BS3, P36179, Q7KN84, Q7KN75, Q8MT47, H5V8B8, Q9VPG5, Q9VB23, P23696, P29310, Q8I0S6, Q8T9D1, X2JDI1, Q9NHN2	1314	36	10996	1.62718	1	0.955765	99.3722
	NP_649082		NP_609790			NP_524858			NP_648514			NP_650198			NP_732717			NP_724139			GOTERM_BP_DIRECT	GO:0007552	metamorphosis	7	0.481431	0.254982	Q01989, P08646, Q8IGW0, Q9W1C9, D5A7M1, A0A0B4KGX1, M9PDP3, Q9VIX7, A0A0B4LHV4, P35875, C4IY01, Q95RP7, Q86BS3, Q8INW9, Q9V3T9, H1UUJ8, Q8T9D1	1314	36	10996	1.62718	1	0.955765	99.3722
	NP_001034071		NP_477354			NP_650953			NP_651677			NP_476940			NP_725784			NP_611386			GOTERM_BP_DIRECT	GO:0070374	positive regulation of ERK1 and ERK2 cascade	7	0.481431	0.254982	Q8SWR6, M9NEC0, X2JAZ3, A0A0B4KEH0, Q9VLT9, Q86NS3, Q7KLW9, P92177, M9PF42, Q9VAX8, C6TP70, Q86M30, Q24055, P29310, Q24324, D3DML3, Q9VHS8	1314	36	10996	1.62718	1	0.955765	99.3722
	NP_730972		NP_652618			NP_652629			NP_476734			NP_476632			NP_609046			NP_724165			GOTERM_BP_DIRECT	GO:0007052	mitotic spindle organization	9	0.618982	0.259581	A0A126GUR6, P37276, M9PE73, A0A0B4JCW4, M9PBQ3, Q7K3J0, M9PBQ0, Q9VK69, Q9W392, Q86BS3, Q1EBX0, M9PHG8, Q9VHL2, M9PEN4, Q8T9D1, Q95U38, Q9VHJ8, Q9VXQ5, M9PEC8, Q9W3N9	1314	51	10996	1.47677	1	0.957884	99.4357
	NP_524675		NP_724512			NP_651082			NP_001014522			NP_610181			NP_610985			NP_649757			GOTERM_BP_DIRECT	GO:0006887	exocytosis	6	0.412655	0.260472	X2J5T3, Q9VI64, Q07327, A0A0B4KEW6, X2J786, Q9VMA7, A0A0B4KFR7, Q7KLE5, Q9W3M8, O18334, M9PEL1	1314	29	10996	1.73138	1	0.957728	99.4473
	NP_525065		NP_726945			NP_476760			NP_476618			NP_732553			NP_523428			NP_001259918			GOTERM_BP_DIRECT	GO:0045732	positive regulation of protein catabolic process	4	0.275103	0.26286	B6IDN4, C0PUX5, P54367, M9PGC4, Q0KHW6, Q6A4T7, Q6A4S5, Q6A4T5, Q6A4W4, P18431, H5V852, Q6A4W6, Q7KUT2, Q960X9, A8JUV9, Q6A4R8, Q7KVY5, M9NEZ0, Q6A4R5, Q9VKJ9, M9PGV7, A4V3W1, E1JJI5, A4V3W2	1314	15	10996	2.23156	1	0.958462	99.4773
	NP_610075		NP_609389			NP_477194			NP_610181			NP_477014			NP_001014713			NP_732717			GOTERM_BP_DIRECT	GO:0042335	cuticle development	4	0.275103	0.26286	A0A0B4LEX9, M9PB67, M9PCC1, Q1WWD1, Q32KF1, A8DYJ3, Q9BMD4, A0A0B4LF37, A1Z7G0, A1Z8J4, Q9BMD5, O18640, A1Z8J3, A0A0B4LG26, Q11002	1314	15	10996	2.23156	1	0.958462	99.4773
	NP_523748		NP_650645			NP_476604			NP_476603			NP_523400			NP_523859			NP_572332			GOTERM_BP_DIRECT	GO:0009116	nucleoside metabolic process	4	0.275103	0.26286	Q8MRM6, A0A0B4JD23, Q961V3, M9PE19, Q9VA53, Q9W004, A0A0B4KHW7, A0A0B4KHJ3, Q0E8U4, Q7KRU0, A0A0B4KHF5, Q9W3D6, M9ND26, Q8IMI0, A0A0B4JDE3, Q7KV94, Q7KV95, Q7KV91	1314	15	10996	2.23156	1	0.958462	99.4773
	NP_651305		NP_572542			NP_611386			NP_523761			NP_611329			NP_608900			NP_787968			GOTERM_BP_DIRECT	GO:0007413	axonal fasciculation	4	0.275103	0.26286	X2JCI0, A0A0B4KFN9, M9PGF6, M9MS15, A0A0B4KGP6, P34082, Q9NFU0, P11147, B3LF78, C7LA75, X2JAF4, P23654, A0A0B4K618, A0A126GUS7, M9PJ19	1314	15	10996	2.23156	1	0.958462	99.4773
	NP_609141		NP_649690			NP_651380			NP_511073			NP_524044			NP_001245944			NP_609377			GOTERM_BP_DIRECT	GO:0009047	dosage compensation by hyperactivation of X chromosome	4	0.275103	0.26286	I1V4Y3, Q2Q3W1, Q2Q3W0, A1ZAW0, Q4TZM6, A8ILB3, A8ILB0, Q2Q3V5, Q2Q3V6, Q8IRH7, Q2Q3V4, Q2Q3V9, Q2Q3V7, Q2Q3V8, Q9VJY9, Q27IS6, Q27IS7, Q9W0H8, O96051, A8ILA7, X2JAB1, P24785, I1V500, Q8IP72, A8IL99, A8ILA2, A8IL87, A0A0B4LFK8, A8IL95, X2J5X6, A8IL83, Q95YG3, M9MRT5, A1Z6I8	1314	15	10996	2.23156	1	0.958462	99.4773
	NP_599125		NP_610269			NP_511101			NP_570016			NP_523859			NP_724343			NP_647667			GOTERM_BP_DIRECT	GO:0008306	associative learning	4	0.275103	0.26286	Q9NFU0, B3LF78, X2JFQ7, A0A0B4KFN9, P54352, F3YDF6, A0A0B4KGP6, Q960T2, Q08012, A0A0B4LH71, A0A0B4K618, A0A126GUS7	1314	15	10996	2.23156	1	0.958462	99.4773
	NP_724223		NP_572524			NP_723089			NP_511157			NP_476819			NP_724931			NP_651385			GOTERM_BP_DIRECT	GO:0030111	regulation of Wnt signaling pathway	5	0.343879	0.264075	A0A0B4KFX5, P54367, Q7JV23, O46036, A0A0B4KHB2, M9PFN1, Q9V3K3, A4V2S3, Q9VH07, A0A0B4KGZ7, A0A0B4KFT4, A0A0B4KGG9, A1Z784, E1JJI5, A8DY67	1314	22	10996	1.9019	1	0.958499	99.4919
	NP_651677		NP_610764			NP_652013			NP_649158			NP_523457			NP_728936			NP_570089			GOTERM_BP_DIRECT	GO:0046329	negative regulation of JNK cascade	5	0.343879	0.264075	Q9W2N0, M9MRM4, Q7JVW9, Q9V428, Q9W0I6, Q9VZU7, O77430	1314	22	10996	1.9019	1	0.958499	99.4919
	NP_476667		NP_647973			NP_732610			NP_573320			NP_650064			NP_650953			NP_001163400			GOTERM_BP_DIRECT	GO:0035147	branch fusion, open tracheal system	5	0.343879	0.264075	Q8I0G5, Q9GYU8, Q9VD64, P48148, Q2VA12, Q24298, A0A0B4KHL2	1314	22	10996	1.9019	1	0.958499	99.4919
	NP_524328		NP_477256			NP_001162804			NP_650048			NP_476807			NP_523646			NP_725653			GOTERM_BP_DIRECT	GO:0048515	spermatid differentiation	5	0.343879	0.264075	Q7YU32, Q9W0T1, M9PE12, P48598, M9PBG5, M9PBZ9, Q9NK80, Q683T0, Q9VAY3, Q683T1, Q7KT70, Q86LF3, M9PDH1, O61380, A8DZ29, E1JHV7, Q7YU50, E1JHV6	1314	22	10996	1.9019	1	0.958499	99.4919
	NP_652013		NP_523364			NP_648155			NP_608731			NP_001138040			NP_523905			NP_001137607			GOTERM_BP_DIRECT	GO:0051726	regulation of cell cycle	14	0.962861	0.274394	Q7KRY7, A0A0B4K7W1, Q4PLW2, M9PJI4, Q53XG2, O77410, P54359, Q9W4X7, Q7JVX4, E1JIZ0, A0A0B4K784, C1C536, E1JIZ2, E1JIZ1, Q966V5, Q8MR88, Q24114, M9PF42, Q9U6R9, Q99323, M9PHK8, A0A0B4KHY2, Q9VB23, Q9VHW0, P31007, Q9NFR8, A0A0B4K6I1, Q9VLT9, U3RC96, Q86M30, E8NH13, A0A0B4K6M4, Q9W3N6, Q9W2E7, A0A0B4JD95, M9NEC0, A0A0B4JD57, Q9XTL2, A0A0B4KHN3, M9NGZ2, Q95SR1, A0A0B4KI37, M9PEB3, A0A0B4KGJ1, Q59E58,…	1314	90	10996	1.30174	1	0.963545	99.6016
	NP_523400		NP_651400			NP_732717			NP_649297			NP_525043			NP_524884			NP_001027110			GOTERM_BP_DIRECT	GO:0032436	positive regulation of proteasomal ubiquitin-dependent protein catabolic process	4	0.275103	0.297105	B6IDN4, C0PUX5, P54367, M9PGC4, Q0KHW6, A0A0B4LFZ4, Q6A4T7, Q6A4S5, Q6A4T5, Q6A4W4, P18431, H5V852, Q6A4W6, A8JUV9, Q6A4R8, Q7KVY5, Q6A4R5, Q9VTF9, M9PGV7, A4V3W1, E1JJI5, A4V3W2, Q7KN62, Q8IGZ2	1314	16	10996	2.09209	1	0.973261	99.7697
	NP_523378		NP_001245622			NP_722860			NP_608924			NP_569976			NP_001260920			NP_476734			GOTERM_BP_DIRECT	GO:0009060	aerobic respiration	4	0.275103	0.297105	P21914, Q8SY81, Q9VFF0, Q9VMI3, Q8SXT0, Q9XY35	1314	16	10996	2.09209	1	0.973261	99.7697
	NP_651987		NP_611373			NP_524310			NP_476801			NP_651002			NP_722860			NP_477257			GOTERM_BP_DIRECT	GO:0032509	endosome transport via multivesicular body sorting pathway	4	0.275103	0.297105	Q3YNA6, Q7KV69, Q99140, Q9VVA7, Q9VZQ3, M9PBL6, Q9W0B3, Q8MRH2, Q7KQ57, Q8T0Q4, Q7KV70, Q8MQZ0, A8JNJ6, Q23980	1314	16	10996	2.09209	1	0.973261	99.7697
	NP_477216		NP_650190			NP_650240			NP_523619			NP_612062			NP_477269			NP_609641			GOTERM_BP_DIRECT	GO:0007626	locomotory behavior	4	0.275103	0.297105	A4V4U5, M9PB67, H9ZJM5, Q2Q3W1, Q2Q3W0, A1ZAW0, E1JIR4, M9PCC1, Q04499, M9NFJ2, P13607, A0A0B4KGG8, B5RIT8, M9NHG9, A0A0B4LFK8, Q2Q3V5, Q2Q3V6, O18640, Q95YG3, Q2Q3V4, Q2Q3V9, Q2Q3V7, Q2Q3V8	1314	16	10996	2.09209	1	0.973261	99.7697
	NP_722860		NP_523614			NP_477169			NP_523905			NP_648155			NP_573087			NP_476963			GOTERM_BP_DIRECT	GO:0019236	response to pheromone	4	0.275103	0.297105	D1FYW7, D1FYH5, Q9VAI6, D1FYT5, O02372, Q9VAJ4, D1FYU3, D1FYJ0, D1FYT3, D1FYR1, A0A0B4KGL9, D1FYI8, Q9VDD3	1314	16	10996	2.09209	1	0.973261	99.7697
	NP_524313		NP_477473			NP_524618			NP_609120			NP_001246938			NP_610551			NP_001163421			GOTERM_BP_DIRECT	GO:0043524	negative regulation of neuron apoptotic process	4	0.275103	0.297105	Q9VSS1, Q5BIL1, M9NGG5, A4IJ78, P55841, Q06559, Q9W596, G3M3A2, A8E6R6	1314	16	10996	2.09209	1	0.973261	99.7697
	NP_477266		NP_995588			NP_001163382			NP_477300			NP_648062			NP_651646			NP_649529			GOTERM_BP_DIRECT	GO:0016319	mushroom body development	13	0.894085	0.298744	X2JCI0, P37276, E2QC90, Q9VQL4, Q8IGX1, M9PGF6, P54352, A0A0B4K730, E1JHD6, P34082, M9PBQ0, Q9NFU0, X2JCP8, Q8T0L3, B3LF78, Q1EBX0, O46111, X2JFQ7, P45594, A0A0B4LGN1, X2JAF4, A0A0B4KF46, P29993, M9PEC8, M9PJ19, Q7KVD1, M9PE73, Q7JUY7, Q7KY09, A0A0B4KFN9, P20241, A0A0B4KGP6, Q8IPZ3, M9PBQ3, P10987, Q8T987, M9NEZ5, E1JJF8, Q9W0L0, E1JJF9, P92208, M9PHG8, M9PEN4, Q7YZA0, Q8IRI5, Q8IH76, A0A0B4K618,…	1314	84	10996	1.2951	1	0.973412	99.7787
	NP_572346		NP_609058			NP_730457			NP_573066			NP_001246239			NP_650645			NP_001162823
	NP_477378		NP_476609			NP_477014			NP_524387			NP_728422			NP_477300			NP_647775
	NP_724139		NP_652034			NP_001162642			NP_652608			NP_524241			NP_001261306			NP_611218
	NP_611386		NP_001097372			NP_524103			NP_524469			NP_476875			NP_608326			NP_524698
	NP_724165		NP_523603			NP_523411			NP_001262783			NP_001261132			NP_524293			NP_524471
	NP_649757		NP_523710			NP_477378			NP_511096			NP_651646			NP_524966			NP_650836
	NP_001259918		NP_477090			NP_727696			NP_611119			NP_610764			NP_001014522			NP_651531
	NP_732717		NP_651605			NP_524966			NP_477169			NP_001036565			NP_647973			NP_620470
	NP_572332		NP_609141			NP_649650			NP_995680			NP_523428			NP_651417			NP_001246938
	NP_787968		NP_652003			NP_649901			NP_524404			NP_651825			NP_724890			NP_611853
	NP_609377		NP_724192			NP_523986			NP_728422			NP_649876			NP_723089			NP_477504
	NP_647667		NP_523415			NP_610501			NP_524464			NP_523532			NP_611218			NP_610184
	NP_651385		NP_476712			NP_608420			NP_611265			NP_649507			NP_610179			NP_524011
	NP_570089		NP_572308			NP_524039			NP_731237			NP_722867			NP_476831			NP_726076
	NP_001163400		NP_524469			NP_611119			NP_569976			NP_477067			NP_729871			NP_610551
	NP_725653		NP_651582			NP_525092			NP_648155			NP_001027191			NP_476940			NP_651926
	NP_001137607		NP_524538			NP_001188767			NP_523836			NP_611218			NP_524227			NP_523990
	NP_001027110		NP_573229			NP_477101			NP_524752			NP_727696			NP_612062			NP_649321
	NP_476734		NP_001138019			NP_611354			NP_572686			NP_572308			NP_649205			NP_476807
	NP_477257		NP_476603			NP_611695			NP_477395			NP_608420			NP_650572			NP_730978
	NP_609641		NP_476664			NP_524115			NP_732976			NP_523415			NP_651825			NP_523511
	NP_476963		NP_608420			NP_477090			NP_001097372			NP_001033803			NP_523764			NP_523646
	NP_001163421		NP_001247351			NP_477469			NP_523803			NP_524472			NP_650905			NP_724185
	NP_649529		NP_609842			NP_511073			NP_728936			NP_648622			NP_608447			NP_523781
	NP_001162823		NP_727696			NP_573228			NP_608447			NP_476618			NP_608694			NP_524121
	NP_647775		NP_524756			NP_001261513			NP_001245622			NP_523603			NP_001162804			NP_524918
	NP_725476		NP_477216			NP_524557			NP_476750			NP_570089			NP_477194			NP_570016
	NP_611218		NP_652671			NP_724931			NP_001246239			NP_608731			NP_573066			NP_650240
	NP_524698		NP_609690			NP_608578			NP_724343			NP_477439			NP_651400			NP_523827
	NP_524471		NP_569952			NP_476590			NP_723726			NP_609120			NP_001036734			NP_476805
	NP_650836		NP_001245616			NP_476874			NP_649694			NP_611354			NP_524873			NP_001246406
	NP_651531		NP_477269			NP_651532			NP_731031			NP_523761			NP_651711			NP_573066
	NP_620470		NP_610917			NP_650198			NP_611354			NP_001284946			NP_001287259			NP_001247371
	NP_001246938		NP_476874			NP_651825			NP_651456			NP_609642			NP_610418			NP_608531
	NP_611853		NP_001034071			NP_573130			NP_001163784			NP_649086			NP_477047			NP_611242
	NP_477504		NP_001245944			NP_523428			NP_732610			NP_001138203			NP_610501			NP_523364
	NP_610184		NP_476735			NP_648315			NP_572308			NP_651400			NP_572524			NP_573228
	NP_524011		NP_651926			NP_651361			NP_650064			NP_609215			NP_725369			NP_609804
	NP_726076		NP_524180			NP_477123			NP_652671			NP_995861			NP_001260168			NP_611264
	NP_610551		NP_649694			NP_651646			NP_724768			NP_001303338			NP_650064			NP_609176
	NP_651926		NP_611460			NP_608858			NP_610348			NP_996253			NP_001163421			NP_648509
	NP_523990		NP_611265			NP_524292			NP_524000			NP_610418			NP_524819			NP_649835
	NP_649321		NP_523713			NP_610914			NP_730435			NP_726025			NP_524004			NP_523367
	NP_476807		NP_787968			NP_726579			NP_724192			NP_523764			NP_573385			NP_647875
	NP_730978		NP_995838			NP_477217			NP_476940			NP_476603			NP_524631			NP_001104459
	NP_523511		NP_610184			NP_651002			NP_524954			NP_523803			NP_649767			NP_730022
	NP_523646		NP_649090			NP_609058			NP_651829			NP_476955			NP_608324			NP_523749
	NP_611442		NP_001259918			NP_525043			NP_651002			NP_649297			NP_648315			NP_647860
	NP_724185		NP_511096			NP_610462			NP_730611			NP_725784			NP_524464			NP_651969
	NP_523781		NP_788510			NP_651456			NP_609037			NP_609113			NP_650190			NP_524002
	NP_524121		NP_524044			NP_523532			NP_001138203			NP_511096			NP_611140			NP_651532
	NP_524918		NP_001163619			NP_610764			NP_523478			NP_611695			NP_725622			NP_648564
	NP_570016		NP_649688			NP_523761			NP_476875			NP_477473			NP_648622			NP_001163784
	NP_650240		NP_572588			NP_573066			NP_524227			NP_523990			NP_524726			NP_611604
	NP_523827		NP_524332			NP_651582			NP_476712			NP_477090			NP_651098			NP_649858
	NP_476805		NP_569976			NP_722584			NP_648870			NP_523975			NP_722605			NP_477150
	NP_001246406		NP_001162642			NP_476819			NP_729792			NP_523813			NP_524723			NP_001162642
	NP_573066		NP_651385			NP_524631			NP_650283			NP_001163421			NP_730457			NP_724890
	NP_608693		NP_001027065			NP_001245622			NP_609118			NP_523916			NP_724512			NP_730568
	NP_001247371		NP_724288			NP_650433			NP_573130			NP_649688			NP_649529			NP_523916
	NP_608531		NP_648155			NP_609649			NP_647973			NP_730457			NP_730972			NP_651605
	NP_611242		NP_523532			NP_001247371			NP_610910			NP_524444			NP_650501			NP_650247
	NP_523364		NP_523478			NP_523836			NP_524907			NP_650283			NP_001246239			NP_524115
	NP_573228		NP_476875			NP_726498			NP_572524			NP_524445			NP_001138203			NP_524966
	NP_609804		NP_649828			NP_608657			NP_649688			NP_511157			NP_523457			NP_611641
	NP_611264		NP_523428			NP_722744			NP_609046			NP_995680			NP_476820			NP_476819
	NP_609176		NP_728074			NP_730611			NP_726025			NP_722827			NP_608731			NP_523531
	NP_648509		NP_001247371			NP_524776			NP_650645			NP_620470			NP_523415			NP_608420
	NP_649835		NP_649297			NP_569952			NP_995838			NP_524675			NP_573130			NP_001284946
	NP_523367		NP_608938			NP_649234			NP_524103			NP_611386			NP_650121			NP_572165
	NP_647875		NP_788697			NP_524330			NP_524546			NP_611373			NP_649470			NP_609119
	NP_001104459		NP_725369			NP_524450			NP_569875			NP_724890			NP_650401			NP_651373
	NP_730022		NP_523421			NP_648870			NP_001245616			NP_651274			NP_573097			NP_572567
	NP_788483		NP_001246239			NP_647973			NP_609114			NP_476750			NP_611329			NP_649688
	NP_523749		NP_524557			NP_476805			NP_001262379			NP_610501			NP_523707			NP_476631
	NP_647860		NP_651578			NP_609804			NP_609187			NP_724178			NP_611539			NP_001261513
	NP_651969		NP_733060			NP_620470			NP_725784			NP_995670			NP_652611			NP_647973
	NP_524002		NP_477123			NP_610886			NP_730777			NP_001287259			NP_524151			NP_477168
	NP_651532		NP_524819			NP_523478			NP_651400			NP_477123			NP_647792			NP_001104479
	NP_648564		NP_730213			NP_722605			NP_001015319			NP_610062			NP_724614			NP_572414
	NP_001163784		NP_651119			NP_477266			NP_572982			NP_523713			NP_524180			NP_995906
	NP_611604		NP_476676			NP_524719			NP_648273			NP_001096907			NP_608934			NP_476750
	NP_649858		NP_477279			NP_569875			NP_476831			NP_001247028			NP_610144			NP_524865
	NP_477150		NP_524360			NP_001027065			NP_001096907			NP_523478			NP_476761			NP_651456
	NP_001162642		NP_652014			NP_001188905			NP_611228			NP_651456			NP_477157			NP_652606
	NP_724890		NP_001027191			NP_477216			NP_523813			NP_651684			NP_650283			NP_647773
	NP_730568		NP_476750			NP_647958			NP_476778			NP_524404			NP_608578			NP_477014
	NP_523916		NP_651373			NP_001260168			NP_525001			NP_001261432			NP_649765			NP_572775
	NP_651605		NP_723044			NP_001097666			NP_523532			NP_722584			NP_609790			NP_001260920
	NP_650247		NP_648273			NP_731031			NP_001162642			NP_649694			NP_477136			NP_001245533
	NP_524115		NP_476967			NP_649090			NP_524310			NP_995906			NP_572982			NP_733277
	NP_524966		NP_610947			NP_723300			NP_611218			NP_610910			NP_477033			NP_572527
	NP_611641		NP_524719			NP_608905			NP_722605			NP_647746			NP_476819			NP_524497
	NP_476819		NP_477001			NP_724890			NP_609377			NP_611539			NP_524776			NP_651552
	NP_523531		NP_524865			NP_651400			NP_570089			NP_524450			NP_788674			NP_524238
	NP_651919		NP_650475			NP_001137716			NP_523596			NP_001260526			NP_651221			NP_523707
	NP_524431		NP_648818			NP_611218			NP_611079			NP_524298			NP_651456			NP_651274
	NP_608420		NP_524000			NP_524877			NP_650953			NP_730022			NP_476874			NP_524227
	NP_731339		NP_524359			NP_609118			NP_610551			NP_524808			NP_610745			NP_609591
	NP_001284946		NP_608924			NP_650645			NP_001287259			NP_001162642			NP_001137711			NP_652626
	NP_572165		NP_995861			NP_724178			NP_611353			NP_476801			NP_648870			NP_610342
	NP_609119		NP_001188709			NP_651111			NP_523774			NP_572917			NP_001284946			NP_723391
	NP_651373		NP_612062			NP_476630			NP_649765			NP_001262777			NP_476632			NP_648406
	NP_572567		NP_650196			NP_001014675			NP_650120			NP_650953			NP_476639			NP_524463
	NP_649688		NP_648997			NP_524550			NP_477067			NP_608827			NP_524312			NP_610269
	NP_476631		NP_724931			NP_524884			NP_477161			NP_608934			NP_732088			NP_572668
	NP_001261513		NP_649205			NP_608447			NP_477157			NP_524310			NP_609378			NP_609397
	NP_524805		NP_476630			NP_995838			NP_649436			NP_731237			NP_728180			NP_001014675
	NP_647973		NP_572779			NP_650815			NP_610062			NP_524631			NP_652629			NP_733082
	NP_477168		NP_650572			NP_610184			NP_650905			NP_477256			NP_477123			NP_573087
	NP_001104479		NP_722744			NP_610203			NP_727588			NP_649294			NP_609187			NP_524472
	NP_572414		NP_477159			NP_729792			NP_611922			NP_651221			NP_511164			NP_524204
	NP_995906		NP_524550			NP_477067			NP_477469			NP_001036387			NP_730777			NP_648155
	NP_476750		NP_651684			NP_647773			NP_525064			NP_001036641			NP_611354			NP_651177
	NP_524865		NP_609565			NP_523713			NP_611373			NP_610575			NP_523376			NP_651038
	NP_651456		NP_725622			NP_612094			NP_651578			NP_650047			NP_612087			NP_001261957
	NP_652606		NP_477150			NP_610724			NP_476805			NP_572588			NP_524836			NP_523532
	NP_647773		NP_732553			NP_610939			NP_524450			NP_647958			NP_649688			NP_524836
	NP_477014		NP_511057			NP_001163750			NP_730457			NP_608924			NP_647716			NP_648642
	NP_572775		NP_477033			NP_610575			NP_733060			NP_608447			NP_611228			NP_731031
	NP_001260920		NP_523957			NP_609960			NP_610575			NP_730213			NP_649052			NP_732780
	NP_648237		NP_726911			NP_477439			NP_524312			NP_001027065			NP_477134			NP_724288
	NP_001245533		NP_608905			NP_651829			NP_722715			NP_523778			NP_523421			NP_730974
	NP_733277		NP_524331			NP_523830			NP_524293			NP_524601			NP_523916			NP_611382
	NP_572527		NP_648062			NP_477159			NP_476760			NP_001162804			NP_001262777			NP_611693
	NP_477428		NP_610575			NP_610269			NP_652014			NP_476776			NP_524292			NP_727739
	NP_524497		NP_523859			NP_524469			NP_476819			NP_523707			NP_651969			NP_524331
	NP_651552		NP_724716			NP_725412			NP_730213			NP_610914			NP_651274			NP_572588
	NP_524238		NP_524156			NP_001303395			NP_649294			NP_524907			NP_523596			NP_523969
	NP_523707		NP_001163421			NP_608324			NP_524836			NP_476630			NP_611242			NP_524777
	NP_651274		NP_523861			NP_724139			NP_524739			NP_524004			NP_001036387			NP_477308
	NP_524227		NP_511157			NP_572779			NP_001188767			NP_609187			NP_651829			NP_536733
	NP_609591		NP_524611			NP_523531			NP_608324			NP_651677			NP_524752			NP_572529
	NP_652626		NP_573320			NP_609377			NP_524696			NP_649747			NP_523603			NP_611228
	NP_610342		NP_524427			NP_001259918			NP_651530			NP_648870			NP_722665			NP_608591
	NP_723391		NP_477392			NP_651221			NP_476639			NP_001033904			NP_608591			NP_476570
	NP_648406		NP_649086			NP_001033939			NP_651361			NP_524471			NP_995670			NP_476874
	NP_524463		NP_524060			NP_611922			NP_573228			NP_611544			NP_610910			NP_572178
	NP_610269		NP_647947			NP_476985			NP_524241			NP_477395			NP_523986			NP_608938
	NP_572668		NP_731237			NP_524802			NP_651529			NP_477101			NP_651677			NP_001285354
	NP_609397		NP_610852			NP_001036734			NP_724716			NP_610462			NP_649747			NP_524321
	NP_001014675		NP_477411			NP_524004			NP_995670			NP_524712			NP_001261432			NP_610470
	NP_733082		NP_648091			NP_724813			NP_001027065			NP_476963			NP_724098			NP_476902
	NP_573087		NP_001033869			NP_609646			NP_649327			NP_651408			NP_611940			NP_608987
	NP_524472		NP_608445			NP_723044			NP_476955			NP_477216			NP_523713			NP_524151
	NP_524204		NP_610932			NP_570080			NP_724122			NP_477157			NP_610509			NP_511090
	NP_648155		NP_476805			NP_525123			NP_724813			NP_650572			NP_611353			NP_610931
	NP_651177		NP_651197			NP_652046			NP_608657			NP_651000			NP_477256			NP_731237
	NP_651038		NP_476963			NP_001137752			NP_610985			NP_524819			NP_610358			NP_650645
	NP_001261957		NP_723726			NP_524293			NP_524756			NP_523748			NP_609579			NP_649749
	NP_523532		NP_610442			NP_726175			NP_001163750			NP_729871			NP_524712			NP_726885
	NP_524836		NP_523815			NP_649925			NP_649901			NP_722961			NP_651569			NP_729218
	NP_648642		NP_477300			NP_476940			NP_995861			NP_001163382			NP_523778			NP_610501
	NP_731031		NP_573003			NP_647946			NP_647946			NP_725622			NP_611489			NP_525064
	NP_732780		NP_648378			NP_609790			NP_477101			NP_573110			NP_726579			NP_477176
	NP_724288		NP_996348			NP_477161			NP_524472			NP_523836			NP_001163382			NP_610235
	NP_730974		NP_648564			NP_525105			NP_477473			NP_648306			NP_477469			NP_524550
	NP_611382		NP_724492			NP_001260224			NP_477354			NP_524463			NP_001036276			NP_724098
	NP_611693		NP_651529			NP_651179			NP_001137752			NP_001036276			NP_649436			NP_523835
	NP_727739		NP_650240			NP_611228			NP_573385			NP_648408			NP_476805			NP_649765
	NP_524331		NP_608657			NP_727588			NP_609844			NP_611353			NP_001261132			NP_648888
	NP_572588		NP_650836			NP_001260527			NP_572917			NP_524039			NP_608445			NP_524404
	NP_523969		NP_572686			NP_524819			NP_611544			NP_732500			NP_995614			NP_524690
	NP_524777		NP_001027203			NP_001262929			NP_524877			NP_726579			NP_727265			NP_001097372
	NP_477308		NP_477221			NP_996490			NP_572493			NP_001262379			NP_476885			NP_001027191
	NP_001303338		NP_647635			NP_477358			NP_476630			NP_524546			NP_476778			NP_573111
	NP_536733		NP_476940			NP_732403			NP_652629			NP_477033			NP_524613			NP_650501
	NP_572529		NP_649901			NP_647635			NP_610501			NP_477047			NP_524471			NP_477412
	NP_611228		NP_477504			NP_477269			NP_523357			NP_608324			NP_608420			NP_620114
	NP_608591		NP_573087			NP_649205			NP_725622			NP_611119			NP_650717			NP_650953
	NP_476570		NP_477506			NP_650121			NP_649507			NP_650240			NP_524687			NP_610932
	NP_476874		NP_649898			NP_476963			NP_610764			NP_524115			NP_647746			NP_649694
	NP_572178		NP_651531			NP_001263093			NP_649898			NP_001262929			NP_001285795			NP_609362
	NP_608938		NP_732256			NP_523719			NP_611420			NP_524464			NP_611468			NP_610955
	NP_001285354		NP_523813			NP_524873			NP_726579			NP_001097251			NP_476776			NP_648149
	NP_524321		NP_524687			NP_647821			NP_650867			NP_523385			NP_476734			NP_725374
	NP_610470		NP_476985			NP_524614			NP_523457			NP_652629			NP_651000			NP_524723
	NP_476902		NP_611853			NP_001188585			NP_477008			NP_001260224			NP_536756			NP_523713
	NP_608987		NP_610746			NP_649688			NP_723089			NP_573130			NP_610308			NP_524292
	NP_524151		NP_725476			NP_723726			NP_610917			NP_727588			NP_001188709			NP_523415
	NP_511090		NP_611354			NP_573229			NP_001163421			NP_728936			NP_611420			NP_648167
	NP_610931		NP_732976			NP_612087			NP_001162816			NP_609453			NP_001014675			NP_610724
	NP_731237		NP_651177			NP_001162833			NP_651178			NP_573320			NP_611979			NP_611000
	NP_650645		NP_725653			NP_651237			NP_611242			NP_610917			NP_649321			NP_730611
	NP_649004		NP_651221			NP_524328			NP_995752			NP_523781			NP_523780			NP_523929
	NP_649749		NP_573130			NP_647668			NP_610184			NP_650905			NP_001015319			NP_651882
	NP_726885		NP_523777			NP_732976			NP_722867			NP_477194			NP_524877			NP_649294
	NP_729218		NP_572580			NP_477136			NP_609397			NP_652611			NP_524474			NP_477047
	NP_610501		NP_647667			NP_647792			NP_728074			NP_573003			NP_726062			NP_477123
	NP_525064		NP_731972			NP_573097			NP_611685			NP_609119			NP_523836			NP_524829
	NP_477176		NP_647746			NP_609361			NP_727265			NP_610852			NP_523781			NP_523572
	NP_610235		NP_723089			NP_610531			NP_477437			NP_648509			NP_001245622			NP_611136
	NP_524550		NP_722605			NP_523364			NP_523713			NP_477437			NP_651876			NP_652611
	NP_724098		NP_651882			NP_523376			NP_477506			NP_001163784			NP_650047			NP_733060
	NP_523835		NP_001104451			NP_536756			NP_612062			NP_476639			NP_609374			NP_477098
	NP_649765		NP_523378			NP_524519			NP_996384			NP_732717			NP_651703			NP_001262522
	NP_648888		NP_001162833			NP_725369			NP_572414			NP_477469			NP_572588			NP_650995
	NP_524404		NP_001015155			NP_724716			NP_001163382			NP_996384			NP_524427			NP_649470
	NP_001015212		NP_001287274			NP_648642			NP_001036387			NP_730978			NP_724768			NP_477305
	NP_524690		NP_729792			NP_728936			NP_651969			NP_476853			NP_611119			NP_477224
	NP_001097372		NP_725784			NP_649498			NP_523861			NP_648514			NP_649527			NP_609321
	NP_001027191		NP_525001			NP_651838			NP_524445			NP_610939			NP_524714			NP_729871
	NP_573111		NP_572375			NP_731237			NP_523957			NP_524469			NP_524002			NP_572779
	NP_650501		NP_611218			NP_001286252			NP_651684			NP_523531			NP_649925			NP_608781
	NP_001097918		NP_726498			NP_608924			NP_648564			NP_652608			NP_650075			NP_523376
	NP_477412		NP_477444			NP_649470			NP_608694			NP_569952			NP_731993			NP_608750
	NP_620114		NP_728138			NP_524151			NP_524115			NP_651119			NP_722853			NP_651182
	NP_650953		NP_477169			NP_611095			NP_525043			NP_730777			NP_724716			NP_995614
	NP_610932		NP_724578			NP_525064			NP_477409			NP_001097666			NP_728338			NP_647958
	NP_649694		NP_727228			NP_001027203			NP_608575			NP_648091			NP_608930			NP_570080
	NP_609362		NP_523595			NP_609202			NP_732500			NP_001188923			NP_524311			NP_524858
	NP_610955		NP_523792			NP_650572			NP_724578			NP_649835			NP_609804			NP_723044
	NP_648149		NP_611095			NP_729787			NP_001033939			NP_523511			NP_525092			NP_651823
	NP_725374		NP_477409			NP_788510			NP_609378			NP_611940			NP_477168			NP_477172
	NP_608978		NP_652031			NP_650905			NP_650015			NP_648997			NP_610654			NP_650586
	NP_524723		NP_651838			NP_610687			NP_001260168			NP_610551			NP_523532			NP_524841
	NP_523713		NP_001262929			NP_610179			NP_524819			NP_611242			NP_647877			NP_524887
	NP_608424		NP_611804			NP_649835			NP_523507			NP_570080			NP_523990			NP_524450
	NP_524292		NP_572653			NP_523561			NP_724906			NP_731787			NP_001262929			NP_651120
	NP_611243		NP_523990			NP_651969			NP_652612			NP_649765			NP_523522			NP_001247319
	NP_523415		NP_609625			NP_728138			NP_511101			NP_511164			NP_611264			NP_001163750
	NP_523408		NP_650717			NP_524723			NP_001245533			NP_572580			NP_610955			NP_788510
	NP_722830		NP_572707			NP_611544			NP_573110			NP_476699			NP_608858			NP_728141
	NP_609747		NP_524739			NP_523969			NP_476699			NP_609641			NP_647958			NP_609453
	NP_001286756		NP_476755			NP_001138019			NP_573097			NP_650196			NP_523845			NP_523710
	NP_648167		NP_648724			NP_609533			NP_476857			NP_649470			NP_609961			NP_650015
	NP_610724		NP_477054			NP_611382			NP_001260527			NP_608875			NP_001259918			NP_610062
	NP_611000		NP_524313			NP_729871			NP_732256			NP_725347			NP_610062			NP_727320
	NP_730611		NP_650121			NP_611940			NP_477217			NP_477176			NP_650836			NP_524076
	NP_001261756		NP_724768			NP_724098			NP_001162833			NP_524709			NP_728116			NP_524445
	NP_523929		NP_611140			NP_523357			NP_523364			NP_523357			NP_611685			NP_572726
	NP_611609		NP_649913			NP_572308			NP_609453			NP_648246			NP_524115			NP_477194
	NP_651882		NP_001097105			NP_651529			NP_572405			NP_524011			NP_476624			NP_726945
	NP_725591		NP_611940			NP_650283			NP_001287190			NP_650836			NP_610917			NP_477157
	NP_649294		NP_609588			NP_573114			NP_609649			NP_608692			NP_609215			NP_647683
	NP_477047		NP_650953			NP_476776			NP_001261513			NP_476761			NP_725412			NP_609790
	NP_477123		NP_523373			NP_001287257			NP_647716			NP_523905			NP_001303395			NP_477090
	NP_524829		NP_476857			NP_001262942			NP_523859			NP_729792			NP_788510			NP_525105
	NP_523572		NP_523905			NP_001033904			NP_649470			NP_573385			NP_001097742			NP_477395
	NP_611136		NP_728610			NP_995614			NP_001027175			NP_572710			NP_610069			NP_524044
	NP_652611		NP_609486			NP_524298			NP_609361			NP_611140			NP_477354			NP_609389
	NP_650584		NP_001260224			NP_476761			NP_727982			NP_724098			NP_995838			NP_001260743
	NP_733060		NP_477378			NP_652608			NP_788674			NP_524103			NP_476853			NP_569976
	NP_523601		NP_477047			NP_732076			NP_612094			NP_723300			NP_525001			NP_524293
	NP_477098		NP_609453			NP_476820			NP_477134			NP_609378			NP_648564			NP_648306
	NP_001262522		NP_001246406			NP_477412			NP_477392			NP_001286803			NP_523886			NP_609120
	NP_477388		NP_724906			NP_572580			NP_572580			NP_001097664			NP_524000			NP_649676
	NP_650995		NP_477217			NP_524000			NP_523748			NP_730823			NP_608781			NP_524614
	NP_649470		NP_001138203			NP_573384			NP_523511			NP_727265			NP_001097004			NP_525001
	NP_477305		NP_573228			NP_523538			NP_572691			NP_001247371			NP_647791			NP_730716
	NP_477224		NP_611731			NP_609444			NP_608420			NP_001137607			NP_523385			NP_511057
	NP_609321		NP_524011			NP_524546			NP_524709			NP_001286756			NP_611878			NP_477134
	NP_729871		NP_524122			NP_611573			NP_726498			NP_476805			NP_001262104			NP_001033803
	NP_572779		NP_723300			NP_649913			NP_476853			NP_524723			NP_651529			NP_610917
	NP_649658		NP_611120			NP_572493			NP_727696			NP_730716			NP_648306			NP_650196
	NP_608450		NP_728180			NP_524404			NP_001097251			NP_648564			NP_001097666			NP_610317
	NP_608781		NP_725412			NP_611140			NP_647775			NP_477392			NP_477437			NP_651187
	NP_523376		NP_609960			NP_609143			NP_651221			NP_610144			NP_723505			NP_572318
	NP_608750		NP_525043			NP_476712			NP_652611			NP_001162767			NP_611544			NP_611922
	NP_651182		NP_524226			NP_609114			NP_996348			NP_476581			NP_001097040			NP_995680
	NP_524624		NP_524826			NP_476801			NP_611609			NP_996348			NP_730022			NP_649466
	NP_995614		NP_477385			NP_610470			NP_524298			NP_729218			NP_647775			NP_525123
	NP_647958		NP_610664			NP_649943			NP_610947			NP_608694			NP_728295			NP_610764
	NP_570080		NP_611382			NP_001036387			NP_524328			NP_651969			NP_649876			NP_610270
	NP_524858		NP_724139			NP_001262379			NP_648091			NP_001261513			NP_477008			NP_476699
	NP_723044		NP_573202			NP_476699			NP_651119			NP_524776			NP_523943			NP_573238
	NP_651823		NP_476964			NP_610062			NP_524182			NP_608781			NP_001303338			NP_647889
	NP_477172		NP_001162804			NP_524044			NP_730716			NP_647946			NP_610462			NP_648366
	NP_650586		NP_608900			NP_608354			NP_001162804			NP_524690			NP_649230			NP_001096907
	NP_524841		NP_608424			NP_476640			NP_573111			NP_609625			NP_573110			NP_511047
	NP_524887		NP_649747			NP_620114			NP_647958			NP_608858			NP_476691			NP_477496
	NP_524728		NP_731031			NP_722961			NP_730823			NP_722665			NP_524445			NP_651093
	NP_524450		NP_001096907			NP_477098			NP_996490			NP_724512			NP_609641			NP_524312
	NP_476930		NP_727427			NP_726911			NP_608591			NP_650867			NP_001261400			NP_001262777
	NP_524172		NP_610551			NP_476755			NP_524675			NP_650138			NP_572826			NP_724813
	NP_651120		NP_608693			NP_525005			NP_730568			NP_611731			NP_651408			NP_611539
	NP_726190		NP_573111			NP_477437			NP_650047			NP_572974			NP_608525			NP_523505
	NP_001247319		NP_723391			NP_722715			NP_476964			NP_001027175			NP_649294			NP_608694
	NP_001163750		NP_001137716			NP_652034			NP_611140			NP_610886			NP_608743			NP_732734
	NP_001036700		NP_573114			NP_524690			NP_569952			NP_609377			NP_001286599			NP_611353
	NP_788510		NP_648509			NP_648273			NP_524519			NP_647733			NP_477090			NP_001163619
	NP_728141		NP_477503			NP_611685			NP_572710			NP_477161			NP_649835			NP_001036565
	NP_609453		NP_525092			NP_572178			NP_477098			NP_001303395			NP_001162833			NP_652674
	NP_523710		NP_610203			NP_523570			NP_649943			NP_647773			NP_732500			NP_648779
	NP_650015		NP_609496			NP_650896			NP_608781			NP_001188767			NP_523917			NP_610355
	NP_476579		NP_611395			NP_609966			NP_610886			NP_523780			NP_648155			NP_788752
	NP_610062		NP_524328			NP_732500			NP_524719			NP_995838			NP_001097914			NP_611140
	NP_727320		NP_524431			NP_651161			NP_610939			NP_001259918			NP_570080			NP_651000
	NP_524076		NP_524104			NP_477392			NP_573229			NP_649436			NP_524618			NP_001246225
	NP_648933		NP_650840			NP_723806			NP_523916			NP_001246665			NP_572580			NP_524613
	NP_524445		NP_572917			NP_001015316			NP_724614			NP_647640			NP_524060			NP_572275
	NP_572726		NP_524777			NP_572668			NP_610504			NP_523376			NP_524907			NP_573114
	NP_477194		NP_722860			NP_650837			NP_608445			NP_731031			NP_728138			NP_573229
	NP_726945		NP_610181			NP_732797			NP_477172			NP_650247			NP_620114			NP_611290
	NP_651968		NP_001261400			NP_608632			NP_650840			NP_524887			NP_727982			NP_649069
	NP_477157		NP_730022			NP_730245			NP_524776			NP_609037			NP_612094			NP_647668
	NP_647683		NP_609037			NP_650995			NP_525005			NP_001097914			NP_996490			NP_001261774
	NP_787986		NP_001027116			NP_524182			NP_724288			NP_536756			NP_611373			NP_651408
	NP_609790		NP_001245533			NP_610169			NP_477001			NP_572414			NP_524469			NP_523373
	NP_477090		NP_649426			NP_648622			NP_608905			NP_651305			NP_648553			NP_477167
	NP_525105		NP_523376			NP_524709			NP_649925			NP_524714			NP_726175			NP_524226
	NP_477395		NP_610724			NP_524471			NP_612087			NP_524312			NP_524484			NP_648885
	NP_524044		NP_649327			NP_610664			NP_722584			NP_572686			NP_573202			NP_609626
	NP_609389		NP_573097			NP_001246239			NP_001097666			NP_001033939			NP_650196			NP_729547
	NP_001260743		NP_523745			NP_001246665			NP_524331			NP_610179			NP_651888			NP_523619
	NP_569976		NP_651530			NP_477265			NP_477171			NP_001163208			NP_001188923			NP_728869
	NP_524293		NP_524298			NP_649086			NP_001015155			NP_609842			NP_610326			NP_476973
	NP_649767		NP_649008			NP_525075			NP_477271			NP_647792			NP_650199			NP_609187
	NP_648306		NP_608532			NP_609187			NP_524723			NP_611675			NP_572171			NP_733110
	NP_609120		NP_524907			NP_610053			NP_651187			NP_001137752			NP_001260224			NP_524519
	NP_649676		NP_732797			NP_611079			NP_650318			NP_649234			NP_610947			NP_649582
	NP_524614		NP_477395			NP_727982			NP_611386			NP_611853			NP_001027186			NP_725369
	NP_727160		NP_001096963			NP_610499			NP_649876			NP_610184			NP_611095			NP_608924
	NP_525001		NP_524385			NP_650138			NP_524471			NP_647775			NP_730611			NP_476977
	NP_730716		NP_610156			NP_725622			NP_609646			NP_610358			NP_729792			NP_612004
	NP_511057		NP_732734			NP_609641			NP_524660			NP_523969			NP_609037			NP_523507
	NP_477134		NP_651274			NP_611187			NP_524104			NP_477412			NP_609625			NP_524061
	NP_001033803		NP_728936			NP_001163421			NP_001303395			NP_477168			NP_648327			NP_610535
	NP_610917		NP_729871			NP_725784			NP_001188709			NP_730611			NP_001027175			NP_001138162
	NP_650196		NP_649908			NP_477411			NP_608934			NP_648600			NP_730954			NP_610759
	NP_610317		NP_476950			NP_573003			NP_572662			NP_610955			NP_996348			NP_572974
	NP_651187		NP_001027175			NP_524711			NP_523376			NP_722715			NP_572308			NP_651678
	NP_572318		NP_524614			NP_524865			NP_725347			NP_573097			NP_477506			NP_001245616
	NP_611922		NP_649643			NP_477005			NP_650247			NP_001014675			NP_610575			NP_649234
	NP_995680		NP_648413			NP_523861			NP_511164			NP_001162833			NP_524472			NP_524998
	NP_649466		NP_995680			NP_524907			NP_649090			NP_523364			NP_611079			NP_652034
	NP_001162844		NP_620114			NP_611120			NP_647635			NP_611221			NP_525075			NP_573098
	NP_001036734		NP_599125			NP_001245533			NP_524613			NP_608354			NP_609533			NP_650142
	NP_525123		NP_523938			NP_523803			NP_728138			NP_732088			NP_648997			NP_569910
	NP_651051		NP_477381			NP_523774			NP_649527			NP_572493			NP_647946			NP_724578
	NP_724495		NP_001014675			NP_523373			NP_610852			NP_523861			NP_730213			NP_476801
	NP_647971		NP_649470			NP_611597			NP_649858			NP_001138019			NP_647640			NP_001137882
	NP_610764		NP_572680			NP_609565			NP_609496			NP_647791			NP_649913			NP_476735
	NP_610270		NP_609646			NP_477354			NP_523802			NP_001027110			NP_523619			NP_725669
	NP_476699		NP_608575			NP_573244			NP_001246665			NP_652046			NP_524404			NP_611019
	NP_573238		NP_524310			NP_611242			NP_724341			NP_524257			NP_523803			NP_650717
	NP_647889		NP_524103			NP_001260526			NP_001246406			NP_724614			NP_732610			NP_611175
	NP_648366		NP_573081			NP_524427			NP_524557			NP_609052			NP_572448			NP_651040
	NP_001096907		NP_611593			NP_523764			NP_652674			NP_569875			NP_573378			NP_609122
	NP_511047		NP_476632			NP_647947			NP_001097914			NP_523373			NP_572686			NP_724834
	NP_477496		NP_608649			NP_524444			NP_524004			NP_609496			NP_651178			NP_651684
	NP_524098		NP_647946			NP_001246406			NP_610724			NP_611228			NP_573111			NP_610947
	NP_001285413		NP_609215			NP_609362			NP_001285354			NP_525001			NP_001033939			NP_524719
	NP_651093		NP_523631			NP_573385			NP_001286756			NP_611979			NP_608924			NP_649541
	NP_524312		NP_610914			NP_788019			NP_524235			NP_650134			NP_001137607			NP_649000
	NP_001262777		NP_652046			NP_610746			NP_476967			NP_476778			NP_524226			NP_649436
	NP_610630		NP_608692			NP_648366			NP_611095			NP_524293			NP_001097664			NP_610425
	NP_724813		NP_651728			NP_651684			NP_001262929			NP_609533			NP_477412			NP_523428
	NP_611539		NP_477134			NP_524472			NP_524690			NP_649913			NP_524709			NP_996490
	NP_523505		NP_001097946			NP_652674			NP_724098			NP_647635			NP_995752			NP_523845
	NP_608694		NP_726175			NP_610985			NP_608909			NP_001033869			NP_651119			NP_001033869
	NP_732734		NP_523707			NP_650867			NP_001033869			NP_609058			NP_609992			NP_524156
	NP_001014609		NP_647773			NP_651888			NP_523531			NP_648933			NP_610294			NP_732976
	NP_611353		NP_001027413			NP_651274			NP_525075			NP_611609			NP_610269			NP_477101
	NP_001163619		NP_523411			NP_649940			NP_477221			NP_001162808			NP_649611			NP_652035
	NP_001036565		NP_477212			NP_572982			NP_609143			NP_524557			NP_524865			NP_611395
	NP_652674		NP_572826			NP_476967			NP_610932			NP_524106			NP_524444			NP_610936
	NP_648779		NP_722867			NP_001036641			NP_651274			NP_523490			NP_725374			NP_572866
	NP_610355		NP_001162767			NP_477496			NP_001262522			NP_611420			NP_523957			NP_572862
	NP_788752		NP_001262777			NP_524120			NP_610358			NP_995752			NP_609642			NP_722605
	NP_611140		NP_610121			NP_727739			NP_524359			NP_573111			NP_722584			NP_649129
	NP_651000		NP_647792			NP_524385			NP_609058			NP_650840			NP_477176			NP_570011
	NP_001246225		NP_611087			NP_524331			NP_609625			NP_524613			NP_610914			NP_477171
	NP_649020		NP_523357			NP_647716			NP_609822			NP_524624			NP_610184			NP_001097666
	NP_523994		NP_649294			NP_524712			NP_724512			NP_726176			NP_724711			NP_726025
	NP_649734		NP_650247			NP_651908			NP_523938			NP_523802			NP_524076			NP_609649
	NP_524613		NP_648165			NP_995670			NP_647641			NP_724288			NP_649732			NP_523742
	NP_572275		NP_476819			NP_523943			NP_525123			NP_728180			NP_001015155			NP_001261142
	NP_573114		NP_476699			NP_001097627			NP_610509			NP_524802			NP_724341			NP_477453
	NP_573229		NP_524212			NP_610467			NP_001036565			NP_724906			NP_523463			NP_652003
	NP_651634		NP_525080			NP_611979			NP_001036276			NP_523938			NP_477439			NP_572928
	NP_611290		NP_651305			NP_572826			NP_651305			NP_572826			NP_610936			NP_524666
	NP_523777		NP_608578			NP_001259758			NP_649835			NP_476760			NP_611352			NP_572417
	NP_649069		NP_651323			NP_730716			NP_523886			NP_610509			NP_611243			NP_477128
	NP_647668		NP_570089			NP_523749			NP_523777			NP_001262522			NP_536733			NP_524120
	NP_477012		NP_536756			NP_609496			NP_524666			NP_651179			NP_572866			NP_572436
	NP_001261774		NP_523827			NP_608827			NP_610914			NP_723391			NP_609176			NP_611163
	NP_651408		NP_608987			NP_724906			NP_608987			NP_608987			NP_572346			NP_732797
	NP_523373		NP_001247319			NP_649732			NP_524172			NP_728138			NP_523378			NP_523570
	NP_730454		NP_523931			NP_001097105			NP_524039			NP_610664			NP_651530			NP_648992
	NP_477167		NP_724163			NP_477033			NP_788510			NP_650318			NP_728140			NP_648227
	NP_611300		NP_476570			NP_650247			NP_649769			NP_652032			NP_001162642			NP_001245622
	NP_651402		NP_001015319			NP_652031			NP_610156			NP_609374			NP_609665			NP_651237
	NP_650327		NP_477171			NP_649876			NP_523631			NP_524321			NP_477067			NP_611695
	NP_524226		NP_609060			NP_610235			NP_476581			NP_732446			NP_610523			NP_651323
	NP_648885		NP_722961			NP_523778			NP_572346			NP_609646			NP_001188585			NP_650453
	NP_609626		NP_001097664			NP_611608			NP_648378			NP_001262942			NP_731651			NP_523430
	NP_729547		NP_609014			NP_001036565			NP_476874			NP_523522			NP_609649			NP_609162
	NP_523619		NP_523749			NP_730282			NP_728295			NP_477221			NP_572423			NP_477271
	NP_728869		NP_609176			NP_728180			NP_572302			NP_611095			NP_523938			NP_476676
	NP_652024		NP_525075			NP_608750			NP_477123			NP_524777			NP_609444			NP_612087
	NP_476973		NP_648642			NP_648165			NP_001014675			NP_996490			NP_476938			NP_511150
	NP_609187		NP_524369			NP_001285928			NP_477194			NP_651829			NP_651278			NP_649426
	NP_733110		NP_731787			NP_995894			NP_609027			NP_001287274			NP_477257			NP_524427
	NP_524519		NP_524953			NP_572695			NP_570080			NP_523614			NP_476760			NP_649086
	NP_649582		NP_524723			NP_787968			NP_611539			NP_649052			NP_723391			NP_523561
	NP_725369		NP_647775			NP_650916			NP_724348			NP_523845			NP_730245			NP_477347
	NP_608924		NP_524887			NP_573258			NP_652626			NP_726175			NP_649898			NP_648818
	NP_476977		NP_524940			NP_001286803			NP_536744			NP_524519			NP_525123			NP_523803
	NP_612004		NP_610955			NP_536733			NP_610144			NP_610069			NP_651305			NP_722827
	NP_647801		NP_730611			NP_511164			NP_476664			NP_730248			NP_477385			NP_649327
	NP_523507		NP_608549			NP_650047			NP_524777			NP_001015319			NP_476590			NP_572493
	NP_524061		NP_611573			NP_476631			NP_610735			NP_572662			NP_611983			NP_572662
	NP_610535		NP_477313			NP_610358			NP_649611			NP_608930			NP_524330			NP_609646
	NP_001138162		NP_524120			NP_609052			NP_573378			NP_476640			NP_730823			NP_523414
	NP_610759		NP_650523			NP_611019			NP_523707			NP_523631			NP_650015			NP_610298
	NP_572974		NP_728794			NP_649916			NP_647683			NP_001246406			NP_608729			NP_610523
	NP_651678		NP_001287190			NP_648406			NP_001247028			NP_477257			NP_610679			NP_648983
	NP_001245616		NP_477437			NP_524344			NP_572178			NP_610536			NP_476977			NP_523719
	NP_572770		NP_477136			NP_572974			NP_651532			NP_524226			NP_609626			NP_650822
	NP_649234		NP_001096852			NP_001286756			NP_609790			NP_650717			NP_647773			NP_525043
	NP_524998		NP_611539			NP_523497			NP_523378			NP_610947			NP_001036440			NP_610338
	NP_652034		NP_651380			NP_725653			NP_611731			NP_524328			NP_524463			NP_573384
	NP_573098		NP_524690			NP_524235			NP_648509			NP_724768			NP_609847			NP_476880
	NP_650142		NP_611228			NP_001163614			NP_001285795			NP_725047			NP_511150			NP_477385
	NP_569910		NP_524824			NP_649294			NP_732744			NP_477172			NP_523370			NP_524824
	NP_612061		NP_611965			NP_001261957			NP_524887			NP_001162816			NP_524494			NP_725047
	NP_001259216		NP_476831			NP_725252			NP_651040			NP_523774			NP_724906			NP_524711
	NP_724578		NP_001015151			NP_609037			NP_649913			NP_650121			NP_608987			NP_611983
	NP_476801		NP_648588			NP_573110			NP_611416			NP_477134			NP_725047			NP_609842
	NP_731573		NP_611979			NP_001097040			NP_524826			NP_649901			NP_650043			NP_648408
	NP_001137882		NP_651750			NP_525001			NP_651363			NP_611878			NP_524808			NP_724056
	NP_476735		NP_611242			NP_723505			NP_611878			NP_651838			NP_651224			NP_609361
	NP_725669		NP_523830			NP_648327			NP_650581			NP_476857			NP_477308			NP_523870
	NP_611019		NP_001033904			NP_609965			NP_647792			NP_651703			NP_573114			NP_611354
	NP_729659		NP_524115			NP_728074			NP_787968			NP_524292			NP_524719			NP_730245
	NP_650717		NP_651829			NP_651314			NP_610746			NP_649327			NP_001014609			NP_648910
	NP_611175		NP_573057			NP_524892			NP_651605			NP_610173			NP_524744			NP_611954
	NP_651040		NP_612069			NP_001188709			NP_525065			NP_608450			NP_523631			NP_612081
	NP_609122		NP_001097004			NP_477168			NP_725374			NP_733060			NP_572507			NP_523533
	NP_724834		NP_001163617			NP_731358			NP_611979			NP_731993			NP_648366			NP_650214
	NP_651672		NP_610936			NP_649765			NP_476950			NP_732734			NP_650867			NP_723726
	NP_572448		NP_724244			NP_649767			NP_001027186			NP_788762			NP_787960			NP_650438
	NP_651663		NP_649917			NP_001097914			NP_001163208			NP_649004			NP_611416			NP_611979
	NP_651684		NP_524004			NP_610156			NP_787960			NP_525120			NP_730248			NP_511073
	NP_610947		NP_477414			NP_609374			NP_609204			NP_609565			NP_524182			NP_001286795
	NP_524719		NP_652626			NP_477308			NP_523463			NP_726164			NP_001015316			NP_608777
	NP_524485		NP_572414			NP_477385			NP_651417			NP_477212			NP_732780			NP_572568
	NP_649541		NP_648622			NP_649527			NP_650433			NP_001096890			NP_572917			NP_733389
	NP_649000		NP_725252			NP_650501			NP_651865			NP_608632			NP_610852			NP_611425
	NP_001036640		NP_610075			NP_725876			NP_651114			NP_524719			NP_652302			NP_611352
	NP_650898		NP_524752			NP_651120			NP_649095			NP_652671			NP_572886			NP_001027175
	NP_649436		NP_651768			NP_788485			NP_649086			NP_725252			NP_610531			NP_788697
	NP_610425		NP_001285908			NP_788674			NP_651728			NP_608657			NP_476973			NP_611608
	NP_725995		NP_650318			NP_611604			NP_732780			NP_610724			NP_001285154			NP_608930
	NP_477046		NP_729454			NP_608987			NP_650196			NP_650815			NP_651885			NP_608711
	NP_523428		NP_652606			NP_723087			NP_524463			NP_001287190			NP_524756			NP_001033805
	NP_996490		NP_476858			NP_524011			NP_001036641			NP_599125			NP_650898			NP_609992
	NP_660194		NP_001261774			NP_651178			NP_608649			NP_647701			NP_476712			NP_609961
	NP_523845		NP_724185			NP_572346			NP_726911			NP_612087			NP_733274			NP_651440
	NP_647877		NP_651040			NP_523631			NP_728610			NP_611983			NP_476969			NP_001285795
	NP_001033869		NP_524178			NP_524779			NP_573003			NP_609792			NP_524315			NP_730457
	NP_524156		NP_477356			NP_727265			NP_572448			NP_651363			NP_609389			NP_649650
	NP_732976		NP_648149			NP_001286667			NP_477190			NP_649925			NP_609322			NP_524039
	NP_477101		NP_001287259			NP_609453			NP_650572			NP_477224			NP_523748			NP_523538
	NP_652035		NP_608694			NP_650523			NP_477054			NP_609980			NP_524711			NP_728546
	NP_477006		NP_536733			NP_001015155			NP_610308			NP_477342			NP_611731			NP_610591
	NP_611395		NP_001261010			NP_524777			NP_524274			NP_608591			NP_001286252			NP_725178
	NP_610936		NP_610507			NP_652611			NP_001162844			NP_609486			NP_652674			NP_524877
	NP_572866		NP_001263093			NP_724288			NP_723044			NP_523957			NP_722715			NP_652031
	NP_572862		NP_572862			NP_001163617			NP_730978			NP_651530			NP_609792			NP_652629
	NP_722605		NP_649797			NP_609490			NP_523764			NP_476990			NP_572974			NP_610311
	NP_648756		NP_649582			NP_732780			NP_611019			NP_001097004			NP_611395			NP_477067
	NP_649129		NP_001245976			NP_524445			NP_649178			NP_573378			NP_001104459			NP_001104451
	NP_570011		NP_573129			NP_650015			NP_732076			NP_476691			NP_476581			NP_723089
	NP_476637		NP_649052			NP_609046			NP_609486			NP_650523			NP_651040			NP_523410
	NP_477171		NP_609642			NP_524002			NP_001245976			NP_610745			NP_001137882			NP_609948
	NP_001097666		NP_608891			NP_001162909			NP_651053			NP_001015155			NP_476857			NP_610629
	NP_726025		NP_609361			NP_572243			NP_599125			NP_524000			NP_001104451			NP_611731
	NP_609649		NP_651678			NP_724578			NP_651323			NP_523463			NP_477003			NP_610503
	NP_523742		NP_647701			NP_524259			NP_523990			NP_572866			NP_648885			NP_001097664
	NP_001261142		NP_476778			NP_647791			NP_525092			NP_001033983			NP_611609			NP_723541
	NP_477453		NP_608324			NP_648820			NP_477411			NP_608584			NP_610536			NP_523490
	NP_652003		NP_732780			NP_649797			NP_722961			NP_649732			NP_572414			NP_524004
	NP_572928		NP_610169			NP_609961			NP_610798			NP_651178			NP_609202			NP_611468
	NP_524666		NP_001027152			NP_001015151			NP_477388			NP_001027186			NP_524431			NP_523997
	NP_572417		NP_477445			NP_477271			NP_524151			NP_651529			NP_610270			NP_649828
	NP_477128		NP_651969			NP_724614			NP_523817			NP_609202			NP_724813			NP_610746
	NP_524120		NP_572405			NP_523990			NP_524180			NP_652674			NP_524387			NP_524311
	NP_476636		NP_648627			NP_651000			NP_611940			NP_651114			NP_723541			NP_001259758
	NP_572436		NP_001036387			NP_477047			NP_477444			NP_524182			NP_725347			NP_649747
	NP_611163		NP_730950			NP_648091			NP_608373			NP_608900			NP_610203			NP_649507
	NP_732797		NP_524892			NP_524887			NP_001096890			NP_723541			NP_651051			NP_610033
	NP_523570		NP_570014			NP_730248			NP_524802			NP_724813			NP_610075			NP_001015151
	NP_648992		NP_648931			NP_573135			NP_732797			NP_650015			NP_001138036			NP_524023
	NP_648227		NP_001286252			NP_523522			NP_573114			NP_652341			NP_608549			NP_524470
	NP_524016		NP_001163208			NP_651040			NP_722853			NP_476874			NP_648514			NP_001162833
	NP_001245622		NP_610339			NP_573081			NP_732717			NP_648775			NP_610886			NP_477373
	NP_523547		NP_649158			NP_001245616			NP_651711			NP_609626			NP_524238			NP_649059
	NP_651237		NP_728422			NP_572527			NP_609980			NP_001260743			NP_001247371			NP_524834
	NP_611695		NP_650501			NP_524232			NP_609043			NP_611416			NP_726885			NP_572916
	NP_569946		NP_731339			NP_647756			NP_724711			NP_726473			NP_524416			NP_524369
	NP_651323		NP_001245937			NP_610759			NP_729218			NP_651634			NP_523561			NP_649162
	NP_650453		NP_524238			NP_731787			NP_524292			NP_651532			NP_726911			NP_001036460
	NP_523430		NP_477190			NP_722867			NP_725653			NP_001097304			NP_652031			NP_609486
	NP_609162		NP_651643			NP_476977			NP_523810			NP_001262104			NP_650889			NP_610592
	NP_524362		NP_650858			NP_651605			NP_650121			NP_609362			NP_651713			NP_727982
	NP_477271		NP_647733			NP_650404			NP_651182			NP_648895			NP_476618			NP_001104452
	NP_608827		NP_649498			NP_476853			NP_651179			NP_524756			NP_001246406			NP_477491
	NP_476676		NP_610117			NP_477388			NP_651000			NP_477506			NP_524011			NP_728116
	NP_612087		NP_610910			NP_609204			NP_609842			NP_001097742			NP_572695			NP_609690
	NP_511150		NP_650047			NP_647640			NP_524321			NP_477496			NP_610317			NP_609792
	NP_649426		NP_733175			NP_524369			NP_649205			NP_001189276			NP_651237			NP_476776
	NP_524427		NP_612087			NP_523817			NP_524259			NP_572653			NP_572165			NP_649769
	NP_649086		NP_523780			NP_477008			NP_647947			NP_476985			NP_608875			NP_572920
	NP_523561		NP_523505			NP_724757			NP_609765			NP_609765			NP_476968			NP_573081
	NP_609675		NP_524519			NP_723391			NP_524212			NP_651278			NP_648600			NP_651768
	NP_477347		NP_572974			NP_649008			NP_610687			NP_649917			NP_573229			NP_651224
	NP_648818		NP_609925			NP_612042			NP_610069			NP_477409			NP_649901			NP_651221
	NP_523803		NP_730978			NP_001259473			NP_001189276			NP_649321			NP_608750			NP_523398
	NP_722827		NP_001137948			NP_610686			NP_648327			NP_524180			NP_649234			NP_611685
	NP_652618		NP_524023			NP_611539			NP_476755			NP_610470			NP_569952			NP_572586
	NP_649327		NP_650433			NP_524666			NP_001033983			NP_788697			NP_524257			NP_731787
	NP_572493		NP_525084			NP_725374			NP_001262104			NP_610203			NP_001261513			NP_476691
	NP_572662		NP_523969			NP_728092			NP_620114			NP_730245			NP_477409			NP_523999
	NP_609646		NP_651053			NP_648553			NP_650252			NP_524836			NP_651728			NP_573130
	NP_523414		NP_788554			NP_648848			NP_609792			NP_610156			NP_572529			NP_524310
	NP_610298		NP_001163750			NP_610910			NP_608858			NP_610504			NP_611604			NP_651114
	NP_610523		NP_650404			NP_524696			NP_608468			NP_001285795			NP_650433			NP_573003
	NP_648983		NP_648870			NP_572466			NP_524344			NP_651768			NP_651838			NP_723277
	NP_523719		NP_524344			NP_732088			NP_608930			NP_650501			NP_477392			NP_610339
	NP_650822		NP_477115			NP_648997			NP_001033904			NP_788752			NP_648642			NP_610358
	NP_525043		NP_651363			NP_477206			NP_524226			NP_651040			NP_649489			NP_611675
	NP_610338		NP_727982			NP_650318			NP_523505			NP_725653			NP_610686			NP_523758
	NP_573384		NP_001015316			NP_477171			NP_476666			NP_524172			NP_523505			NP_524330
	NP_725343		NP_524984			NP_001261142			NP_476985			NP_611382			NP_001033869			NP_648091
	NP_476880		NP_572777			NP_649906			NP_651887			NP_523507			NP_647635			NP_524003
	NP_610744		NP_730192			NP_001162767			NP_572273			NP_476967			NP_523357			NP_524043
	NP_477385		NP_573098			NP_611731			NP_524726			NP_611187			NP_511095			NP_611538
	NP_727444		NP_572380			NP_648722			NP_650523			NP_608729			NP_996384			NP_647880
	NP_524824		NP_610687			NP_477451			NP_609579			NP_477115			NP_650586			NP_649695
	NP_725047		NP_572668			NP_725047			NP_001260224			NP_649676			NP_609536			NP_609046
	NP_001163543		NP_524998			NP_610933			NP_650837			NP_001245616			NP_608827			NP_001285741
	NP_525051		NP_608534			NP_523794			NP_609162			NP_649898			NP_608632			NP_476875
	NP_524711		NP_524781			NP_476629			NP_001261400			NP_001027203			NP_523815			NP_608905
	NP_611983		NP_001245939			NP_611965			NP_648553			NP_726911			NP_608884			NP_732964
	NP_001027263		NP_725669			NP_523957			NP_652031			NP_731972			NP_652671			NP_612094
	NP_609842		NP_001138040			NP_001036460			NP_723300			NP_001246958			NP_788762			NP_572162
	NP_648408		NP_651694			NP_523507			NP_523522			NP_523827			NP_610724			NP_729787
	NP_648288		NP_572631			NP_728794			NP_523809			NP_609176			NP_648273			NP_477390
	NP_724056		NP_001246665			NP_572318			NP_649690			NP_609523			NP_608575			NP_001247226
	NP_609361		NP_611468			NP_608525			NP_608354			NP_536744			NP_001036597			NP_523905
	NP_523870		NP_611119			NP_649690			NP_611243			NP_524151			NP_610470			NP_650279
	NP_611354		NP_726579			NP_523360			NP_523373			NP_722605			NP_524259			NP_608743
	NP_730245		NP_650583			NP_477134			NP_572826			NP_511150			NP_609015			NP_001162767
	NP_648910		NP_476776			NP_649828			NP_649234			NP_609389			NP_001162837			NP_650198
	NP_524673		NP_523414			NP_610339			NP_001262942			NP_727982			NP_573103			NP_476994
	NP_001015122		NP_611922			NP_609043			NP_609362			NP_001096963			NP_001260527			NP_477269
	NP_523732		NP_477265			NP_609579			NP_609533			NP_610326			NP_724288			NP_524907
	NP_648769		NP_650283			NP_651187			NP_609015			NP_611468			NP_731967			NP_523886
	NP_611954		NP_476691			NP_612069			NP_524865			NP_524865			NP_001027110			NP_001261023
	NP_612081		NP_524426			NP_524214			NP_524427			NP_001163614			NP_573081			NP_648273
	NP_523533		NP_477168			NP_524180			NP_725114			NP_524344			NP_524690			NP_730672
	NP_650214		NP_001163614			NP_609397			NP_523419			NP_612094			NP_611853			NP_650199
	NP_723726		NP_787960			NP_572524			NP_523570			NP_524742			NP_001286756			NP_476938
	NP_650438		NP_609162			NP_649436			NP_477306			NP_649946			NP_524117			NP_732500
	NP_611979		NP_001188767			NP_523490			NP_608578			NP_648378			NP_524588			NP_524000
	NP_511073		NP_523497			NP_477157			NP_572695			NP_610075			NP_609204			NP_524182
	NP_001286795		NP_573384			NP_722853			NP_001036440			NP_649230			NP_995688			NP_648553
	NP_608777		NP_610501			NP_477259			NP_001162767			NP_609948			NP_573135			NP_524212
	NP_524953		NP_730823			NP_650134			NP_001036597			NP_652035			NP_524887			NP_609373
	NP_572568		NP_650192			NP_477414			NP_648885			NP_651672			NP_511157			NP_726911
	NP_524235		NP_477306			NP_730454			NP_649052			NP_523830			NP_001188767			NP_725252
	NP_733389		NP_729912			NP_001262104			NP_652610			NP_001015096			NP_610939			NP_001162909
	NP_611425		NP_724294			NP_651408			NP_612033			NP_476712			NP_524033			NP_476964
	NP_611352		NP_573301			NP_731305			NP_611425			NP_524238			NP_651532			NP_650404
	NP_001287259		NP_651361			NP_647701			NP_647701			NP_647683			NP_511073			NP_609588
	NP_001027175		NP_610886			NP_996348			NP_726176			NP_523370			NP_572375			NP_650503
	NP_788697		NP_722827			NP_524613			NP_610087			NP_609649			NP_733389			NP_651960
	NP_611608		NP_001285267			NP_001036597			NP_649767			NP_724139			NP_523861			NP_572507
	NP_608930		NP_523719			NP_610326			NP_650240			NP_001036734			NP_648067			NP_523357
	NP_608711		NP_001027186			NP_572662			NP_649169			NP_728141			NP_001286746			NP_651439
	NP_001033805		NP_523507			NP_477172			NP_648997			NP_649527			NP_610503			NP_996303
	NP_610891		NP_651663			NP_524895			NP_608692			NP_647641			NP_001163111			NP_788019
	NP_609992		NP_730568			NP_001162816			NP_524712			NP_649168			NP_523398			NP_001036276
	NP_609961		NP_649888			NP_572993			NP_724757			NP_649178			NP_477396			NP_648570
	NP_651440		NP_523999			NP_523886			NP_001027110			NP_524311			NP_524369			NP_995838
	NP_001285795		NP_477442			NP_649305			NP_610955			NP_476664			NP_524696			NP_612044
	NP_730457		NP_611608			NP_651038			NP_524076			NP_476609			NP_648409			NP_650134
	NP_649650		NP_523997			NP_651323			NP_511095			NP_651177			NP_524204			NP_524106
	NP_524039		NP_652611			NP_649277			NP_651278			NP_001096852			NP_724348			NP_609926
	NP_523538		NP_001188595			NP_608575			NP_649426			NP_525098			NP_995894			NP_608354
	NP_729265		NP_649521			NP_651894			NP_649466			NP_726498			NP_524321			NP_001015319
	NP_650402		NP_609792			NP_611356			NP_477451			NP_732976			NP_647836			NP_732771
	NP_728546		NP_524841			NP_609642			NP_652302			NP_650503			NP_572568			NP_648033
	NP_610591		NP_524204			NP_610781			NP_524421			NP_476631			NP_476630			NP_650523
	NP_725178		NP_649365			NP_476778			NP_727228			NP_611444			NP_648227			NP_611597
	NP_524877		NP_609118			NP_611878			NP_650916			NP_524484			NP_476986			NP_651954
	NP_652031		NP_610509			NP_476722			NP_536733			NP_648553			NP_477342			NP_476609
	NP_652629		NP_524003			NP_650836			NP_730245			NP_572273			NP_651182			NP_001286746
	NP_610311		NP_728092			NP_730777			NP_611604			NP_649943			NP_599125			NP_649901
	NP_476925		NP_610326			NP_659573			NP_652341			NP_001245533			NP_523637			NP_477396
	NP_477067		NP_001162844			NP_001033805			NP_477176			NP_651237			NP_608909			NP_001246665
	NP_001104451		NP_523570			NP_523758			NP_523561			NP_572779			NP_476755			NP_523780
	NP_733011		NP_001246986			NP_476857			NP_729146			NP_572178			NP_610235			NP_730617
	NP_995588		NP_573323			NP_649230			NP_476610			NP_572405			NP_523570			NP_648820
	NP_651205		NP_652341			NP_648888			NP_001259918			NP_651728			NP_608657			NP_476712
	NP_723089		NP_476629			NP_726881			NP_610664			NP_573057			NP_727407			NP_477409
	NP_523410		NP_572318			NP_649519			NP_651177			NP_523505			NP_476699			NP_726175
	NP_649154		NP_001286795			NP_523414			NP_609926			NP_001033805			NP_731972			NP_648589
	NP_609948		NP_001014569			NP_523378			NP_788762			NP_652627			NP_524106			NP_651873
	NP_610294		NP_001104391			NP_477473			NP_523936			NP_724348			NP_612044			NP_477377
	NP_001260867		NP_608373			NP_610173			NP_609202			NP_733389			NP_610453			NP_001163617
	NP_610539		NP_995806			NP_608934			NP_648408			NP_609844			NP_650523			NP_608934
	NP_610629		NP_001138162			NP_477115			NP_609119			NP_572423			NP_525005			NP_524895
	NP_611208		NP_477161			NP_648998			NP_608450			NP_725178			NP_572404			NP_536756
	NP_611731		NP_648425			NP_650453			NP_650257			NP_652612			NP_610591			NP_001162875
	NP_610503		NP_725191			NP_651776			NP_001285154			NP_610759			NP_477171			NP_001163111
	NP_608890		NP_610358			NP_651823			NP_573057			NP_523378			NP_001162816			NP_523411
	NP_001097664		NP_611544			NP_477506			NP_572993			NP_610629			NP_001245976			NP_001138019
	NP_477419		NP_611416			NP_652606			NP_001162909			NP_524274			NP_610156			NP_726016
	NP_648276		NP_610176			NP_001036276			NP_477428			NP_523886			NP_609565			NP_652046
	NP_723541		NP_609626			NP_611468			NP_610326			NP_477308			NP_001033904			NP_001261786
	NP_001097569		NP_477451			NP_524241			NP_651885			NP_609847			NP_001163784			NP_723298
	NP_523490		NP_001033939			NP_648895			NP_572668			NP_611019			NP_651768			NP_523792
	NP_649509		NP_649234			NP_001096852			NP_731972			NP_001163111			NP_649676			NP_609027
	NP_524004		NP_611264			NP_651569			NP_609961			NP_609790			NP_647947			NP_001097354
	NP_611350		NP_648553			NP_001033869			NP_730369			NP_724578			NP_652731			NP_610169
	NP_611468		NP_608739			NP_524051			NP_651963			NP_477171			NP_649943			NP_610806
	NP_610541		NP_524241			NP_477409			NP_726885			NP_477054			NP_732383			NP_727265
	NP_652673		NP_610503			NP_727320			NP_725669			NP_726076			NP_523969			NP_611187
	NP_611665		NP_730282			NP_730823			NP_523414			NP_648058			NP_477030			NP_650047
	NP_523997		NP_001260743			NP_650224			NP_648722			NP_001188585			NP_649916			NP_787960
	NP_651251		NP_649541			NP_523916			NP_001027203			NP_476938			NP_572668			NP_651868
	NP_649828		NP_001188676			NP_523707			NP_724018			NP_650898			NP_001189147			NP_525005
	NP_610746		NP_476990			NP_001247028			NP_608729			NP_620114			NP_729489			NP_477008
	NP_610382		NP_001036690			NP_001027233			NP_572722			NP_524744			NP_525090			NP_001259473
	NP_524311		NP_648366			NP_609925			NP_001027116			NP_649877			NP_651684			NP_001027203
	NP_001259758		NP_524293			NP_609625			NP_523778			NP_608373			NP_730632			NP_524687
	NP_649747		NP_611243			NP_477444			NP_725178			NP_524739			NP_608354			NP_611119
	NP_649507		NP_609110			NP_650460			NP_731787			NP_652049			NP_649426			NP_611120
	NP_523515		NP_524190			NP_649052			NP_477005			NP_477008			NP_001262522			NP_651082
	NP_610033		NP_608996			NP_001262777			NP_724575			NP_523749			NP_609646			NP_572707
	NP_001015151		NP_001285354			NP_650252			NP_476761			NP_650889			NP_001162909			NP_609645
	NP_524023		NP_572242			NP_648037			NP_650898			NP_477428			NP_611675			NP_001027395
	NP_524470		NP_001261957			NP_610144			NP_524932			NP_649466			NP_609765			NP_476985
	NP_001162833		NP_648923			NP_001188878			NP_611675			NP_724163			NP_523759			NP_001189230
	NP_477373		NP_610311			NP_476964			NP_609565			NP_733183			NP_723298			NP_649521
	NP_649059		NP_525123			NP_996357			NP_650889			NP_610523			NP_524172			NP_652065
	NP_524834		NP_608711			NP_724185			NP_725412			NP_647716			NP_524085			NP_477414
	NP_610510		NP_612094			NP_001287190			NP_609665			NP_477385			NP_651361			NP_572917
	NP_572916		NP_995752			NP_727407			NP_733183			NP_477271			NP_733277			NP_725106
	NP_477435		NP_648231			NP_995752			NP_001261906			NP_612044			NP_572573			NP_608858
	NP_647918		NP_609444			NP_572162			NP_648779			NP_996506			NP_651363			NP_523530
	NP_572831		NP_572694			NP_573111			NP_610686			NP_649858			NP_001245616			NP_476858
	NP_728308		NP_733041			NP_649160			NP_476691			NP_524588			NP_650134			NP_524117
	NP_524369		NP_572527			NP_573129			NP_524120			NP_651161			NP_524841			NP_723505
	NP_649162		NP_651178			NP_609322			NP_611805			NP_650331			NP_524802			NP_001286954
	NP_001036460		NP_609397			NP_001137607			NP_523662			NP_648111			NP_649297			NP_651053
	NP_609486		NP_732105			NP_650741			NP_536756			NP_726062			NP_647884			NP_476761
	NP_732446		NP_650581			NP_608995			NP_611693			NP_610798			NP_725669			NP_648472
	NP_650124		NP_001137882			NP_001097251			NP_610355			NP_649008			NP_648821			NP_651963
	NP_648037		NP_511150			NP_477224			NP_608954			NP_476964			NP_572318			NP_001163199
	NP_610592		NP_648885			NP_524826			NP_001260356			NP_523777			NP_572707			NP_730051
	NP_727982		NP_001189147			NP_573082			NP_001188676			NP_001097432			NP_650214			NP_649943
	NP_001104452		NP_611597			NP_649321			NP_647791			NP_649154			NP_649695			NP_476831
	NP_477491		NP_648880			NP_609696			NP_523969			NP_650075			NP_001162808			NP_001260168
	NP_572604		NP_001262942			NP_651768			NP_523382			NP_523419			NP_650460			NP_001104391
	NP_649073		NP_572722			NP_650545			NP_612069			NP_647836			NP_524212			NP_524103
	NP_728116		NP_651038			NP_730369			NP_476624			NP_648991			NP_652032			NP_001027186
	NP_649979		NP_609173			NP_611804			NP_572573			NP_477098			NP_724163			NP_001097742
	NP_572852		NP_649305			NP_477190			NP_723277			NP_727427			NP_524675			NP_610431
	NP_609690		NP_651002			NP_609588			NP_611087			NP_523809			NP_511096			NP_611878
	NP_609792		NP_610463			NP_730568			NP_573081			NP_477411			NP_001261957			NP_725412
	NP_476776		NP_726025			NP_726885			NP_648610			NP_573081			NP_001286803			NP_610536
	NP_649769		NP_573238			NP_610075			NP_731993			NP_001162909			NP_650922			NP_525092
	NP_572920		NP_611675			NP_647877			NP_726175			NP_722853			NP_651120			NP_649788
	NP_650083		NP_001036597			NP_608891			NP_724139			NP_648366			NP_609747			NP_609665
	NP_477442		NP_730716			NP_648348			NP_524824			NP_001097946			NP_572178			NP_649946
	NP_573081		NP_599132			NP_477170			NP_524315			NP_611243			NP_651179			NP_524756
	NP_651768		NP_650905			NP_001014609			NP_477414			NP_724716			NP_524235			NP_651569
	NP_651224		NP_477128			NP_608450			NP_995806			NP_726885			NP_001247113			NP_524417
	NP_649585		NP_732403			NP_524178			NP_001138019			NP_609804			NP_001097304			NP_573139
	NP_651221		NP_572993			NP_573202			NP_610288			NP_001188595			NP_608692			NP_608995
	NP_523398		NP_572423			NP_787960			NP_647877			NP_651807			NP_001027203			NP_001261400
	NP_611685		NP_610313			NP_650840			NP_001096963			NP_649906			NP_609842			NP_523778
	NP_732486		NP_648451			NP_652341			NP_001033805			NP_652606			NP_476858			NP_524113
	NP_572586		NP_572983			NP_523637			NP_647880			NP_525075			NP_649590			NP_001096890
	NP_001260055		NP_609378			NP_572380			NP_649540			NP_524002			NP_610361			NP_648895
	NP_524631		NP_649769			NP_001104452			NP_649788			NP_647877			NP_650138			NP_651703
	NP_731787		NP_610315			NP_523780			NP_649676			NP_477005			NP_477444			NP_477170
	NP_476691		NP_609239			NP_001285741			NP_733389			NP_608888			NP_001163514			NP_609378
	NP_523999		NP_652049			NP_569844			NP_649951			NP_476629			NP_652035			NP_651314
	NP_573130		NP_524836			NP_723298			NP_732527			NP_608777			NP_524519			NP_610745
	NP_524310		NP_477101			NP_001284946			NP_001260743			NP_650916			NP_525100			NP_523869
	NP_651114		NP_611878			NP_609747			NP_001188585			NP_572332			NP_477190			NP_733041
	NP_609040		NP_611787			NP_572423			NP_648165			NP_995688			NP_523809			NP_647745
	NP_573003		NP_572621			NP_001162808			NP_001247371			NP_651187			NP_730716			NP_523802
	NP_610953		NP_612044			NP_648231			NP_609176			NP_651314			NP_523419			NP_597678
	NP_523590		NP_524884			NP_788554			NP_651330			NP_477128			NP_726473			NP_648389
	NP_728267		NP_609277			NP_649611			NP_723332			NP_649888			NP_511057			NP_649690
	NP_723277		NP_611420			NP_724768			NP_611493			NP_788616			NP_650840			NP_609533
	NP_648338		NP_611221			NP_001245939			NP_001286252			NP_650962			NP_608536			NP_573097
	NP_610339		NP_649519			NP_725347			NP_651120			NP_788510			NP_524421			NP_477115
	NP_610358		NP_001036276			NP_648509			NP_477168			NP_573244			NP_536744			NP_525080
	NP_611675		NP_649906			NP_573098			NP_477496			NP_651210			NP_651053			NP_610296
	NP_523758		NP_523463			NP_609503			NP_001097664			NP_727739			NP_609143			NP_652610
	NP_524330		NP_609966			NP_652017			NP_572243			NP_573114			NP_477012			NP_524742
	NP_648091		NP_524494			NP_733060			NP_647640			NP_649139			NP_647683			NP_647641
	NP_524003		NP_572726			NP_996198			NP_477256			NP_610293			NP_523638			NP_727023
	NP_524043		NP_611842			NP_524714			NP_511063			NP_724185			NP_001096890			NP_609490
	NP_611538		NP_001014609			NP_650717			NP_611597			NP_996357			NP_608688			NP_652341
	NP_001260589		NP_733082			NP_612062			NP_477170			NP_572707			NP_650252			NP_650017
	NP_730642		NP_523817			NP_729489			NP_610339			NP_477190			NP_650596			NP_650951
	NP_647880		NP_610783			NP_001188595			NP_572568			NP_610936			NP_001245533			NP_524484
	NP_649695		NP_651265			NP_727228			NP_610813			NP_001015316			NP_477170			NP_730369
	NP_609046		NP_001247226			NP_609110			NP_477265			NP_524696			NP_001261786			NP_649493
	NP_001285741		NP_648111			NP_650327			NP_476609			NP_651605			NP_611965			NP_649498
	NP_650787		NP_611538			NP_733082			NP_732446			NP_611356			NP_650279			NP_650003
	NP_476875		NP_648779			NP_476641			NP_001163111			NP_524824			NP_001246665			NP_523463
	NP_608905		NP_611734			NP_609060			NP_524002			NP_727228			NP_001137903			NP_572886
	NP_732964		NP_001097627			NP_608591			NP_728116			NP_001097627			NP_651963			NP_524232
	NP_612094		NP_647875			NP_652035			NP_647984			NP_001261400			NP_726016			NP_647945
	NP_572162		NP_651237			NP_722665			NP_610053			NP_648273			NP_608888			NP_995946
	NP_611509		NP_477172			NP_477428			NP_610679			NP_476755			NP_511063			NP_648722
	NP_729787		NP_610062			NP_612004			NP_650331			NP_001027116			NP_524023			NP_611221
	NP_476934		NP_573385			NP_610591			NP_650142			NP_001285354			NP_647915			NP_001027116
	NP_477390		NP_611685			NP_570014			NP_648821			NP_723089			NP_001097800			NP_995606
	NP_610761		NP_572302			NP_001261774			NP_611853			NP_001247113			NP_001247028			NP_001097004
	NP_001247226		NP_727936			NP_651919			NP_723391			NP_649517			NP_609486			NP_610069
	NP_727895		NP_611356			NP_651715			NP_608532			NP_524421			NP_649162			NP_001036440
	NP_648957		NP_525005			NP_726016			NP_649162			NP_570011			NP_611187			NP_608649
	NP_523905		NP_725047			NP_730022			NP_511124			NP_609015			NP_477305			NP_648272
	NP_651192		NP_524404			NP_648408			NP_649160			NP_650433			NP_726176			NP_001262942
	NP_648944		NP_001162823			NP_647985			NP_648111			NP_610746			NP_477221			NP_001188878
	NP_650279		NP_647984			NP_651711			NP_650815			NP_648821			NP_729146			NP_732401
	NP_608743		NP_523836			NP_524312			NP_572836			NP_650453			NP_609162			NP_476581
	NP_001162767		NP_572573			NP_609389			NP_649797			NP_730568			NP_001163617			NP_477054
	NP_650198		NP_648058			NP_477504			NP_608938			NP_650837			NP_001263093			NP_001261906
	NP_609207		NP_523761			NP_651960			NP_728180			NP_650954			NP_610339			NP_573385
	NP_476994		NP_609980			NP_001027116			NP_523780			NP_723277			NP_570014			NP_611940
	NP_477269		NP_001162816			NP_730950			NP_651569			NP_652031			NP_001027116			NP_610462
	NP_524907		NP_651185			NP_572292			NP_731339			NP_001014569			NP_524103			NP_524826
	NP_608563		NP_649243			NP_724512			NP_524834			NP_524427			NP_524344			NP_523421
	NP_729728		NP_648895			NP_610178			NP_651823			NP_732780			NP_001189276			NP_649906
	NP_523886		NP_573160			NP_649950			NP_001104452			NP_730923			NP_611805			NP_524385
	NP_001261023		NP_608995			NP_524156			NP_477212			NP_647880			NP_650962			NP_647887
	NP_648273		NP_001188878			NP_524204			NP_729912			NP_648818			NP_001188676			NP_726498
	NP_730672		NP_610379			NP_599125			NP_608549			NP_728610			NP_611471			NP_001245939
	NP_650199		NP_729146			NP_524426			NP_650453			NP_524120			NP_651823			NP_724711
	NP_477286		NP_649585			NP_001027175			NP_651876			NP_523817			NP_651776			NP_608996
	NP_476938		NP_610173			NP_572588			NP_523490			NP_001097040			NP_608711			NP_001189312
	NP_732500		NP_610665			NP_611416			NP_611528			NP_648167			NP_569960			NP_569982
	NP_524000		NP_610798			NP_648435			NP_649517			NP_609935			NP_651694			NP_524929
	NP_524182		NP_647832			NP_610117			NP_648306			NP_001036440			NP_649858			NP_569960
	NP_648553		NP_611695			NP_001246986			NP_610936			NP_001260527			NP_608891			NP_652017
	NP_524212		NP_523803			NP_730978			NP_788342			NP_572695			NP_524162			NP_650565
	NP_609373		NP_523810			NP_647733			NP_610536			NP_648435			NP_725876			NP_524214
	NP_001036462		NP_649277			NP_001260132			NP_726881			NP_524085			NP_572993			NP_649277
	NP_726911		NP_649436			NP_477128			NP_731596			NP_524076			NP_650247			NP_572695
	NP_650447		NP_611006			NP_649965			NP_573301			NP_649090			NP_609027			NP_611734
	NP_725252		NP_725178			NP_573055			NP_572621			NP_730672			NP_525043			NP_001097577
	NP_001163226		NP_611793			NP_523571			NP_788657			NP_477003			NP_524039			NP_524416
	NP_001162909		NP_609780			NP_001162837			NP_001261957			NP_732527			NP_732076			NP_610735
	NP_476964		NP_001137801			NP_609847			NP_524873			NP_523917			NP_610629			NP_652671
	NP_650404		NP_001259473			NP_608425			NP_611352			NP_001163617			NP_650136			NP_650138
	NP_001163110		NP_996198			NP_611538			NP_649917			NP_649769			NP_477306			NP_477296
	NP_609588		NP_732383			NP_524246			NP_572242			NP_730369			NP_610746			NP_476664
	NP_001014691		NP_729140			NP_652627			NP_651703			NP_523538			NP_609172			NP_477439
	NP_650503		NP_610931			NP_651643			NP_572171			NP_001286667			NP_608985			NP_648870
	NP_726309		NP_649523			NP_724018			NP_572375			NP_649082			NP_612065			NP_608632
	NP_476980		NP_649946			NP_511150			NP_648848			NP_572497			NP_649095			NP_612069
	NP_569905		NP_724813			NP_001097002			NP_572316			NP_477306			NP_609887			NP_649243
	NP_651960		NP_569845			NP_609162			NP_523958			NP_651977			NP_477222			NP_650581
	NP_572507		NP_650777			NP_524238			NP_788020			NP_609122			NP_523373			NP_724614
	NP_610254		NP_610431			NP_523827			NP_649590			NP_651876			NP_609362			NP_650283
	NP_523357		NP_659573			NP_476610			NP_524714			NP_651051			NP_524043			NP_648753
	NP_651886		NP_476902			NP_610665			NP_608996			NP_733277			NP_610379			NP_651002
	NP_648457		NP_732500			NP_609305			NP_525120			NP_611965			NP_727668			NP_477469
	NP_651439		NP_723087			NP_001097946			NP_730282			NP_649521			NP_788485			NP_724512
	NP_996303		NP_788483			NP_524043			NP_524117			NP_477347			NP_001027065			NP_524359
	NP_651544		NP_647642			NP_651672			NP_995651			NP_609961			NP_523997			NP_001261527
	NP_788019		NP_649293			NP_610617			NP_523430			NP_001138105			NP_477390			NP_651529
	NP_001036416		NP_647735			NP_524781			NP_609374			NP_650838			NP_572752			NP_651600
	NP_001036276		NP_524445			NP_648167			NP_477033			NP_573135			NP_729218			NP_524892
	NP_648570		NP_649858			NP_612033			NP_725047			NP_476968			NP_649906			NP_650843
	NP_995838		NP_995974			NP_610932			NP_609847			NP_523530			NP_477361			NP_649538
	NP_612044		NP_648684			NP_523845			NP_523943			NP_651823			NP_572164			NP_477221
	NP_647626		NP_647633			NP_001246669			NP_651621			NP_001261527			NP_611221			NP_609444
	NP_650134		NP_523886			NP_523917			NP_573055			NP_001036597			NP_001261527			NP_788485
	NP_525106		NP_477271			NP_650257			NP_648991			NP_652042			NP_523507			NP_001137761
	NP_524106		NP_651402			NP_609122			NP_611793			NP_001246282			NP_651954			NP_648600
	NP_609926		NP_001138105			NP_609407			NP_611444			NP_648931			NP_648167			NP_611209
	NP_524479		NP_570017			NP_609992			NP_001188878			NP_610883			NP_611559			NP_731303
	NP_608354		NP_610536			NP_523595			NP_476963			NP_651776			NP_996357			NP_724931
	NP_610763		NP_649540			NP_724244			NP_477160			NP_733061			NP_476640			NP_651977
	NP_001015319		NP_647821			NP_649083			NP_726062			NP_647984			NP_730369			NP_650837
	NP_732771		NP_608915			NP_001188923			NP_524106			NP_651885			NP_725252			NP_728180
	NP_608648		NP_609094			NP_726309			NP_572588			NP_525044			NP_523774			NP_001033983
	NP_648033		NP_477298			NP_611264			NP_476973			NP_612042			NP_648923			NP_647985
	NP_648327		NP_648600			NP_611175			NP_476570			NP_523497			NP_524895			NP_476629
	NP_650523		NP_726885			NP_609242			NP_651768			NP_001263093			NP_650256			NP_611079
	NP_611597		NP_647715			NP_001188780			NP_001285928			NP_649169			NP_477154			NP_609060
	NP_651954		NP_525093			NP_524359			NP_610179			NP_001261142			NP_524156			NP_649519
	NP_523751		NP_730661			NP_524756			NP_524369			NP_572318			NP_652042			NP_649293
	NP_476609		NP_001246121			NP_647683			NP_722665			NP_728338			NP_572710			NP_476969
	NP_608373		NP_651218			NP_610298			NP_610315			NP_611079			NP_649086			NP_726111
	NP_001286746		NP_649252			NP_650503			NP_524895			NP_001261957			NP_523820			NP_001014528
	NP_728074		NP_608978			NP_611304			NP_649888			NP_726833			NP_610319			NP_651400
	NP_649901		NP_650453			NP_649375			NP_727668			NP_725669			NP_647660			NP_647854
	NP_477396		NP_648888			NP_610936			NP_609413			NP_001259473			NP_523827			NP_724716
	NP_001246665		NP_524378			NP_477212			NP_649378			NP_995946			NP_477414			NP_001245627
	NP_732636		NP_001286667			NP_609926			NP_649582			NP_511047			NP_650815			NP_724757
	NP_523780		NP_523398			NP_001246225			NP_524779			NP_569845			NP_612033			NP_477265
	NP_730617		NP_001162660			NP_569984			NP_610591			NP_524204			NP_525098			NP_651052
	NP_648820		NP_648621			NP_477176			NP_524998			NP_649253			NP_523374			NP_523588
	NP_476712		NP_647959			NP_569917			NP_477385			NP_476977			NP_524450			NP_651119
	NP_477409		NP_608930			NP_573238			NP_611006			NP_608531			NP_524557			NP_523497
	NP_726175		NP_611346			NP_733175			NP_649946			NP_724594			NP_523511			NP_996348
	NP_648589		NP_477167			NP_608338			NP_731293			NP_477414			NP_648091			NP_001014628
	NP_651873		NP_001246282			NP_524268			NP_001027152			NP_572568			NP_524739			NP_476641
	NP_524190		NP_001033805			NP_524774			NP_731186			NP_649582			NP_001137833			NP_649305
	NP_610639		NP_001260239			NP_572414			NP_523603			NP_476950			NP_477059			NP_648231
	NP_477377		NP_524112			NP_477162			NP_651974			NP_649767			NP_477098			NP_524219
	NP_001163617		NP_524099			NP_476691			NP_647727			NP_651963			NP_001014746			NP_476849
	NP_608934		NP_728295			NP_651977			NP_788856			NP_608549			NP_652606			NP_524178
	NP_001262293		NP_524113			NP_996492			NP_732383			NP_001162837			NP_652341			NP_788762
	NP_650880		NP_651885			NP_611163			NP_730022			NP_569844			NP_649139			NP_609496
	NP_524895		NP_001189276			NP_597678			NP_611178			NP_524826			NP_649293			NP_608985
	NP_723554		NP_477257			NP_609792			NP_524156			NP_648642			NP_523817			NP_523958
	NP_648921		NP_609533			NP_524463			NP_649154			NP_649690			NP_648555			NP_650318
	NP_536756		NP_649466			NP_524984			NP_001163617			NP_650586			NP_001260356			NP_652744
	NP_001162875		NP_001137607			NP_610608			NP_524742			NP_477445			NP_001260692			NP_001246239
	NP_001163111		NP_788752			NP_650889			NP_001138162			NP_477451			NP_724594			NP_523817
	NP_523411		NP_648439			NP_523772			NP_573384			NP_001162844			NP_611429			NP_649489
	NP_001138019		NP_609322			NP_001138015			NP_524011			NP_723298			NP_523490			NP_572982
	NP_726016		NP_610470			NP_728610			NP_523783			NP_609407			NP_523936			NP_647984
	NP_610313		NP_650596			NP_001285795			NP_650501			NP_525092			NP_648165			NP_610910
	NP_652046		NP_476741			NP_610504			NP_649906			NP_650404			NP_648408			NP_001246986
	NP_001261786		NP_523440			NP_477373			NP_001245937			NP_001097754			NP_609919			NP_608657
	NP_609400		NP_524182			NP_648661			NP_569960			NP_611263			NP_648888			NP_573338
	NP_723298		NP_476624			NP_647880			NP_648923			NP_608954			NP_647985			NP_477163
	NP_609509		NP_001286309			NP_726176			NP_524841			NP_724294			NP_648509			NP_001189276
	NP_523792		NP_651963			NP_728546			NP_730454			NP_608822			NP_647641			NP_523889
	NP_609027		NP_652042			NP_611815			NP_729982			NP_650438			NP_524331			NP_612103
	NP_001097354		NP_609765			NP_001260743			NP_651672			NP_511103			NP_610173			NP_573258
	NP_001033875		NP_573303			NP_648111			NP_649129			NP_511148			NP_650459			NP_523478
	NP_569932		NP_609822			NP_651678			NP_001261010			NP_524932			NP_611425			NP_572316
	NP_610169		NP_650003			NP_001097754			NP_722830			NP_001138162			NP_648918			NP_648627
	NP_649568		NP_649129			NP_650586			NP_650503			NP_609579			NP_610932			NP_727441
	NP_610806		NP_727407			NP_730617			NP_476986			NP_524156			NP_659573			NP_001260527
	NP_727265		NP_524709			NP_649752			NP_001015316			NP_001285928			NP_477224			NP_611045
	NP_611187		NP_476838			NP_608884			NP_001015096			NP_524996			NP_652017			NP_524162
	NP_650047		NP_649752			NP_536750			NP_648348			NP_524104			NP_650896			NP_724768
	NP_001036438		NP_650595			NP_476858			NP_649365			NP_727320			NP_523530			NP_523761
	NP_733091		NP_608586			NP_722602			NP_652035			NP_524315			NP_610306			NP_647832
	NP_730248		NP_001246380			NP_569968			NP_612044			NP_524331			NP_725653			NP_476602
	NP_787960		NP_610759			NP_730935			NP_651787			NP_608711			NP_649749			NP_476722
	NP_651665		NP_572836			NP_608694			NP_610759			NP_788485			NP_647832			NP_573057
	NP_651868		NP_524076			NP_523997			NP_730163			NP_787960			NP_730454			NP_727407
	NP_648685		NP_724828			NP_524023			NP_659573			NP_611573			NP_477172			NP_524996
	NP_525005		NP_608777			NP_650595			NP_524996			NP_572886			NP_001097608			NP_648880
	NP_477008		NP_570011			NP_648923			NP_001097040			NP_572567			NP_648378			NP_651363
	NP_001259473		NP_727739			NP_477390			NP_572527			NP_650252			NP_649169			NP_476986
	NP_523747		NP_609807			NP_788657			NP_477003			NP_572346			NP_573258			NP_523820
	NP_001027203		NP_651977			NP_477305			NP_609479			NP_523810			NP_728141			NP_001245708
	NP_524687		NP_570018			NP_788020			NP_477224			NP_650256			NP_001246380			NP_647727
	NP_611119		NP_732486			NP_609239			NP_608900			NP_727985			NP_609239			NP_001245548
	NP_611120		NP_001260132			NP_524311			NP_572507			NP_523638			NP_572497			NP_609702
	NP_651082		NP_726309			NP_523870			NP_995750			NP_609027			NP_477128			NP_477448
	NP_572707		NP_572656			NP_572568			NP_651634			NP_652610			NP_525120			NP_728295
	NP_609901		NP_649154			NP_732964			NP_477258			NP_511095			NP_609361			NP_001027233
	NP_609645		NP_609710			NP_523777			NP_524781			NP_572694			NP_611136			NP_001188767
	NP_722602		NP_788515			NP_996415			NP_651210			NP_612069			NP_608897			NP_523893
	NP_001027395		NP_650739			NP_569949			NP_611382			NP_732931			NP_611655			NP_647660
	NP_650252		NP_001247028			NP_649297			NP_476640			NP_648425			NP_649540			NP_001285908
	NP_476985		NP_523588			NP_648597			NP_648895			NP_523637			NP_524298			NP_572423
	NP_001188585		NP_650503			NP_608996			NP_648366			NP_001137903			NP_477046			NP_609215
	NP_001189230		NP_652629			NP_524274			NP_651111			NP_476994			NP_476664			NP_001137903
	NP_523586		NP_611019			NP_728642			NP_649321			NP_651637			NP_648685			NP_648661
	NP_649521		NP_524895			NP_573323			NP_001015151			NP_610932			NP_652014			NP_001245937
	NP_652065		NP_524330			NP_608549			NP_609807			NP_649498			NP_001096852			NP_001189147
	NP_477414		NP_001104459			NP_652039			NP_648231			NP_573384			NP_001246986			NP_477444
	NP_572917		NP_573082			NP_611352			NP_660194			NP_572375			NP_608905			NP_572539
	NP_725106		NP_001189230			NP_477381			NP_651678			NP_573160			NP_477118			NP_649365
	NP_608858		NP_573135			NP_569990			NP_608525			NP_651359			NP_610664			NP_610326
	NP_609425		NP_477412			NP_731506			NP_572475			NP_609361			NP_649082			NP_511164
	NP_523530		NP_572695			NP_573160			NP_652046			NP_649340			NP_650954			NP_652731
	NP_572286		NP_651868			NP_609901			NP_001188923			NP_511057			NP_651161			NP_650896
	NP_476858		NP_723827			NP_001163373			NP_001036265			NP_610630			NP_610805			NP_609058
	NP_524117		NP_730189			NP_648306			NP_523466			NP_573238			NP_572653			NP_524848
	NP_572593		NP_650138			NP_731993			NP_572380			NP_609807			NP_652049			NP_524999
	NP_723505		NP_649059			NP_001096963			NP_001097742			NP_608533			NP_477212			NP_610886
	NP_001286954		NP_649765			NP_001137903			NP_732088			NP_608743			NP_651323			NP_523955
	NP_651053		NP_648272			NP_611420			NP_525080			NP_523662			NP_650581			NP_726561
	NP_476761		NP_724098			NP_572726			NP_650138			NP_647660			NP_611346			NP_722961
	NP_648472		NP_650460			NP_476570			NP_609122			NP_651052			NP_001138105			NP_732105
	NP_651963		NP_573063			NP_724056			NP_001285908			NP_729489			NP_476631			NP_572741
	NP_001188780		NP_610245			NP_001163161			NP_611842			NP_524369			NP_730978			NP_511098
	NP_001163199		NP_001261906			NP_525065			NP_648058			NP_001260356			NP_649160			NP_652700
	NP_524296		NP_651887			NP_649590			NP_524232			NP_725876			NP_727739			NP_649913
	NP_730051		NP_001286259			NP_648590			NP_001286795			NP_477258			NP_611538			NP_648776
	NP_649943		NP_001137903			NP_611429			NP_650836			NP_648888			NP_524214			NP_724294
	NP_650962		NP_572693			NP_477342			NP_733175			NP_610235			NP_725178			NP_608900
	NP_651080		NP_001097914			NP_648991			NP_572920			NP_573139			NP_612081			NP_650121
	NP_649261		NP_608819			NP_611787			NP_523637			NP_651330			NP_610426			NP_609625
	NP_609052		NP_001284791			NP_788697			NP_609641			NP_647947			NP_001015402			NP_610679
	NP_476831		NP_648435			NP_001261906			NP_524416			NP_611087			NP_651111			NP_610852
	NP_730605		NP_001138124			NP_650192			NP_001286803			NP_524494			NP_649518			NP_647640
	NP_001260168		NP_650760			NP_995806			NP_651776			NP_647985			NP_523420			NP_524709
	NP_611493		NP_476666			NP_649253			NP_609052			NP_524682			NP_609588			NP_572836
	NP_608487		NP_477377			NP_001096916			NP_001015384			NP_729912			NP_651807			NP_722665
	NP_001104391		NP_649160			NP_610425			NP_570014			NP_525064			NP_724139			NP_648348
	NP_524103		NP_524675			NP_611562			NP_732021			NP_597678			NP_523517			NP_649950
	NP_572288		NP_523958			NP_001137843			NP_608888			NP_476722			NP_608675			NP_572302
	NP_001097053		NP_647683			NP_610311			NP_477115			NP_724492			NP_477502			NP_609805
	NP_525052		NP_652035			NP_001138162			NP_612065			NP_609322			NP_536787			NP_726804
	NP_001027186		NP_610306			NP_523476			NP_650279			NP_524841			NP_649788			NP_001260132
	NP_001097742		NP_524151			NP_001097800			NP_611208			NP_611538			NP_477496			NP_610108
	NP_610431		NP_610679			NP_652744			NP_788485			NP_523943			NP_524686			NP_523938
	NP_572918		NP_730672			NP_523547			NP_609110			NP_608995			NP_732446			NP_725523
	NP_611878		NP_524400			NP_610382			NP_650774			NP_001027412			NP_524932			NP_648165
	NP_725412		NP_727985			NP_524803			NP_649489			NP_609373			NP_001246225			NP_612033
	NP_610536		NP_477098			NP_649466			NP_477205			NP_650780			NP_650528			NP_001027412
	NP_525092		NP_572275			NP_523375			NP_649008			NP_650774			NP_610087			NP_610499
	NP_610036		NP_647854			NP_524061			NP_651960			NP_476858			NP_001188878			NP_608739
	NP_649788		NP_523974			NP_001027186			NP_001245939			NP_649426			NP_731787			NP_511140
	NP_651137		NP_476853			NP_608888			NP_572539			NP_649095			NP_524728			NP_660192
	NP_609665		NP_650052			NP_724294			NP_001097304			NP_572527			NP_572316			NP_648869
	NP_788657		NP_651787			NP_001097004			NP_608884			NP_001188780			NP_732527			NP_610288
	NP_649946		NP_572572			NP_647727			NP_001261774			NP_733091			NP_647733			NP_732383
	NP_610224		NP_572710			NP_477001			NP_649519			NP_608938			NP_733082			NP_523931
	NP_524756		NP_724890			NP_648880			NP_651237			NP_610269			NP_610442			NP_001246680
	NP_611390		NP_523429			NP_001285267			NP_524711			NP_524895			NP_648895			NP_477205
	NP_651569		NP_572866			NP_001163647			NP_727427			NP_610169			NP_731596			NP_732403
	NP_524417		NP_647772			NP_610306			NP_572886			NP_524109			NP_609781			NP_649089
	NP_573139		NP_524463			NP_608930			NP_477448			NP_524117			NP_649585			NP_648848
	NP_608391		NP_608746			NP_730051			NP_611175			NP_524416			NP_609216			NP_651728
	NP_652499		NP_524321			NP_570018			NP_723541			NP_525005			NP_001097251			NP_608688
	NP_608995		NP_787955			NP_610523			NP_001036460			NP_610586			NP_477411			NP_650905
	NP_001261400		NP_650545			NP_610361			NP_609966			NP_611793			NP_609397			NP_722867
	NP_523778		NP_788762			NP_724492			NP_572752			NP_523601			NP_788020			NP_477215
	NP_524113		NP_524726			NP_650780			NP_477419			NP_477368			NP_001097755			NP_569968
	NP_001096890		NP_652610			NP_729218			NP_726016			NP_649950			NP_001096963			NP_649677
	NP_477402		NP_524315			NP_610510			NP_727441			NP_572466			NP_477381			NP_649139
	NP_648895		NP_610535			NP_609179			NP_609322			NP_476570			NP_649950			NP_650889
	NP_476593		NP_476849			NP_572928			NP_725876			NP_523719			NP_523360			NP_609494
	NP_001246616		NP_650430			NP_651224			NP_610108			NP_725374			NP_647862			NP_001036597
	NP_477030		NP_726473			NP_523588			NP_725517			NP_569990			NP_573324			NP_649517
	NP_651703		NP_648167			NP_001163199			NP_652017			NP_723790			NP_609173			NP_001286599
	NP_477170		NP_524774			NP_524271			NP_995946			NP_001246225			NP_572438			NP_001247028
	NP_609024		NP_572723			NP_650838			NP_611538			NP_652302			NP_572273			NP_524170
	NP_610855		NP_523868			NP_649026			NP_573098			NP_477381			NP_609496			NP_610333
	NP_001015389		NP_476977			NP_648818			NP_477046			NP_609397			NP_572527			NP_651161
	NP_570046		NP_001097800			NP_572448			NP_001163614			NP_648327			NP_652046			NP_001303417
	NP_726833		NP_727668			NP_608909			NP_511057			NP_572165			NP_730120			NP_523631
	NP_611896		NP_650690			NP_525120			NP_610953			NP_477402			NP_648722			NP_649008
	NP_725445		NP_523955			NP_611832			NP_001137882			NP_608688			NP_477054			NP_001036265
	NP_609378		NP_725374			NP_609509			NP_648187			NP_649611			NP_649877			NP_608534
	NP_651314		NP_730613			NP_609626			NP_476942			NP_648885			NP_724185			NP_726062
	NP_610745		NP_523533			NP_995588			NP_609626			NP_524711			NP_525002			NP_612053
	NP_523869		NP_724757			NP_648187			NP_608827			NP_648406			NP_572372			NP_649732
	NP_733041		NP_476610			NP_609416			NP_001137801			NP_524212			NP_001027395			NP_524774
	NP_609503		NP_650328			NP_001097276			NP_648684			NP_652228			NP_523533			NP_649752
	NP_647745		NP_523748			NP_001163664			NP_609407			NP_001189147			NP_573384			NP_647716
	NP_523802		NP_511167			NP_611675			NP_650896			NP_648610			NP_001285741			NP_609536
	NP_597678		NP_724614			NP_650331			NP_647951			NP_572539			NP_610507			NP_996031
	NP_651329		NP_477170			NP_001097577			NP_611468			NP_572573			NP_001097297			NP_731377
	NP_648389		NP_649877			NP_648439			NP_650134			NP_523772			NP_649752			NP_725784
	NP_648417		NP_724575			NP_649695			NP_001137623			NP_572741			NP_523810			NP_609642
	NP_572757		NP_001247213			NP_001036440			NP_612042			NP_723316			NP_523595			NP_608888
	NP_649690		NP_609376			NP_647641			NP_609965			NP_651120			NP_477271			NP_648821
	NP_731634		NP_651114			NP_651667			NP_611573			NP_573339			NP_523802			NP_650619
	NP_728338		NP_524217			NP_572171			NP_732771			NP_611091			NP_608954			NP_610173
	NP_524177		NP_611935			NP_648426			NP_647836			NP_610780			NP_523538			NP_536773
	NP_609533		NP_648820			NP_001036706			NP_477047			NP_001285154			NP_651210			NP_723790
	NP_573097		NP_650438			NP_611853			NP_608995			NP_648684			NP_648425			NP_523774
	NP_477115		NP_611425			NP_608781			NP_525084			NP_525123			NP_648144			NP_610509
	NP_651111		NP_001097304			NP_001287294			NP_572653			NP_572752			NP_524190			NP_001303395
	NP_525080		NP_609702			NP_608514			NP_001189147			NP_570014			NP_729982			NP_722744
	NP_610296		NP_572741			NP_001104451			NP_572423			NP_608468			NP_476722			NP_610319
	NP_652610		NP_524917			NP_609486			NP_001014528			NP_572852			NP_524396			NP_609780
	NP_724783		NP_651278			NP_650279			NP_609948			NP_001285741			NP_001097432			NP_523783
	NP_524742		NP_570020			NP_476938			NP_524311			NP_610425			NP_523772			NP_001246282
	NP_572871		NP_611000			NP_651963			NP_610639			NP_610308			NP_649769			NP_476632
	NP_572756		NP_001261081			NP_001261565			NP_730192			NP_724303			NP_573129			NP_996198
	NP_524152		NP_524711			NP_001097664			NP_476968			NP_728092			NP_524894			NP_650224
	NP_647641		NP_724783			NP_001246630			NP_611221			NP_001015384			NP_523751			NP_609847
	NP_727023		NP_788342			NP_572542			NP_611300			NP_477388			NP_650067			NP_001262104
	NP_731403		NP_573315			NP_650055			NP_001014754			NP_650199			NP_477282			NP_732088
	NP_609490		NP_523809			NP_651530			NP_652744			NP_001104459			NP_732744			NP_001097041
	NP_652341		NP_524834			NP_730944			NP_995588			NP_651329			NP_001163543			NP_477342
	NP_650895		NP_570080			NP_650221			NP_523588			NP_001137882			NP_609965			NP_611087
	NP_728794		NP_724223			NP_731339			NP_511150			NP_572171			NP_569856			NP_476755
	NP_524104		NP_524274			NP_523370			NP_611091			NP_476986			NP_732964			NP_610914
	NP_476684		NP_651439			NP_652657			NP_611395			NP_651361			NP_524016			NP_477148
	NP_524150		NP_524343			NP_476950			NP_477167			NP_610679			NP_611815			NP_651380
	NP_650017		NP_724056			NP_611693			NP_573023			NP_001245708			NP_573023			NP_728162
	NP_650951		NP_609641			NP_651807			NP_477222			NP_650460			NP_477356			NP_569984
	NP_572377		NP_001036565			NP_001189276			NP_650739			NP_524781			NP_610355			NP_524494
	NP_610352		NP_650682			NP_611793			NP_609172			NP_572302			NP_649253			NP_524298
	NP_524484		NP_524002			NP_525068			NP_610507			NP_648685			NP_732734			NP_610467
	NP_523968		NP_608934			NP_648472			NP_648425			NP_001245939			NP_648920			NP_001163028
	NP_524780		NP_524537			NP_609240			NP_001137833			NP_524060			NP_651663			NP_647756
	NP_730369		NP_649509			NP_001163624			NP_001137763			NP_996492			NP_730119			NP_477506
	NP_001259714		NP_995670			NP_647660			NP_651038			NP_001027395			NP_524614			NP_609669
	NP_649493		NP_609374			NP_001286599			NP_649877			NP_611805			NP_610524			NP_523815
	NP_524343		NP_569968			NP_477163			NP_610499			NP_609992			NP_732976			NP_649230
	NP_476898		NP_651569			NP_001261702			NP_523639			NP_649828			NP_524848			NP_730823
	NP_649498		NP_001014581			NP_524257			NP_611880			NP_728918			NP_724018			NP_610156
	NP_476646		NP_523547			NP_609413			NP_573139			NP_476734			NP_649565			NP_649083
	NP_511093		NP_648722			NP_788752			NP_001163721			NP_608905			NP_647772			NP_611787
	NP_727284		NP_611880			NP_572707			NP_001097946			NP_477170			NP_569845			NP_647701
	NP_730944		NP_611390			NP_477377			NP_728338			NP_524370			NP_572405			NP_649485
	NP_650003		NP_572869			NP_477167			NP_523533			NP_610315			NP_650224			NP_608549
	NP_523463		NP_572757			NP_649898			NP_610467			NP_001163028			NP_727228			NP_523440
	NP_572886		NP_648848			NP_570011			NP_610178			NP_788722			NP_647880			NP_611095
	NP_572545		NP_524546			NP_608746			NP_728642			NP_648276			NP_724578			NP_001287190
	NP_524232		NP_608781			NP_648610			NP_001138036			NP_733175			NP_788019			NP_477161
	NP_610000		NP_477046			NP_001261010			NP_651807			NP_733027			NP_001014569			NP_609143
	NP_725502		NP_788725			NP_001036421			NP_476629			NP_648724			NP_001163199			NP_611965
	NP_647945		NP_647889			NP_001246380			NP_648920			NP_611264			NP_647854			NP_727228
	NP_995946		NP_650995			NP_611136			NP_651694			NP_648312			NP_732797			NP_610111
	NP_650338		NP_001259758			NP_524315			NP_651439			NP_611642			NP_477487			NP_649877
	NP_476838		NP_648406			NP_651694			NP_476641			NP_609926			NP_730536			NP_609105
	NP_648722		NP_572220			NP_609119			NP_001097800			NP_610687			NP_524838			NP_570027
	NP_611221		NP_524162			NP_651868			NP_001097002			NP_477167			NP_477148			NP_523377
	NP_608586		NP_648776			NP_609095			NP_609787			NP_726804			NP_572275			NP_651717
	NP_609369		NP_730163			NP_609446			NP_610805			NP_610294			NP_650331			NP_001286667
	NP_723847		NP_609122			NP_650729			NP_001034033			NP_610379			NP_001245548			NP_724018
	NP_569872		NP_001036440			NP_511124			NP_609376			NP_648348			NP_649965			NP_524116
	NP_001027116		NP_610467			NP_001286795			NP_651967			NP_001014528			NP_650688			NP_524884
	NP_995606		NP_001097742			NP_001097742			NP_524219			NP_572836			NP_610609			NP_611178
	NP_650054		NP_996031			NP_649676			NP_610173			NP_610686			NP_611528			NP_001036387
	NP_511070		NP_652017			NP_524484			NP_652049			NP_525090			NP_476985			NP_608746
	NP_001097004		NP_610308			NP_572273			NP_523420			NP_524359			NP_524777			NP_648923
	NP_608833		NP_001162808			NP_788722			NP_001189230			NP_524061			NP_650328			NP_001015260
	NP_001262477		NP_731461			NP_524022			NP_651838			NP_524198			NP_648818			NP_001263093
	NP_610069		NP_649859			NP_611661			NP_650224			NP_523561			NP_608531			NP_572993
	NP_650646		NP_477460			NP_649769			NP_788752			NP_476973			NP_001262942			NP_523813
	NP_001036440		NP_610293			NP_572438			NP_788019			NP_611350			NP_476610			NP_649297
	NP_608649		NP_523783			NP_608862			NP_477381			NP_608637			NP_609400			NP_730282
	NP_651461		NP_476880			NP_648227			NP_650995			NP_609060			NP_610783			NP_001245976
	NP_573056		NP_608612			NP_477221			NP_525081			NP_477001			NP_476570			NP_726539
	NP_650306		NP_611444			NP_612081			NP_610745			NP_652731			NP_523547			NP_523957
	NP_651670		NP_524780			NP_524085			NP_476858			NP_609094			NP_728642			NP_609037
	NP_648272		NP_524246			NP_648378			NP_732401			NP_728295			NP_524742			NP_649916
	NP_572550		NP_523916			NP_477445			NP_729454			NP_477030			NP_608837			NP_525075
	NP_572313		NP_609836			NP_610507			NP_573129			NP_476930			NP_651033			NP_609965
	NP_731849		NP_609043			NP_651508			NP_648475			NP_609143			NP_726804			NP_477001
	NP_649173		NP_651000			NP_610854			NP_524601			NP_610317			NP_524003			NM_140190
	NP_649255		NP_726881			NP_610069			NP_572773			NP_476942			NP_524098			NM_079540
	NP_001097439		NP_572593			NP_652671			NP_648324			NP_724958			NP_648472			NM_001300323
	NP_001262942		NP_609503			NP_573301			NP_001247113			NP_001137623			NP_726539			NM_001104068
	NP_001188878		NP_612065			NP_649523			NP_648435			NP_730192			NP_477368			NM_057713
	NP_525002		NP_732088			NP_652063			NP_611187			NP_647853			NP_523414			NM_001103815
	NP_650672		NP_648661			NP_001097740			NP_610311			NP_610319			NP_648406			NM_137994
	NP_732401		NP_787986			NP_609094			NP_572777			NP_610985			NP_610224			NM_167210
	NP_476581		NP_001262104			NP_731983			NP_609536			NP_648067			NP_649521			NM_001299383
	NP_477054		NP_572165			NP_732105			NP_610226			NP_610781			NP_001104452			NM_001031864
	NP_572755		NP_610270			NP_610536			NP_650586			NP_477396			NP_477163			NM_206613
	NP_001261906		NP_651408			NP_611068			NP_648917			NP_525084			NP_650774			NM_142428
	NP_648277		NP_651954			NP_723790			NP_647626			NP_523869			NP_609948			NM_141655
	NP_573385		NP_572586			NP_611805			NP_723790			NP_650194			NP_524328			NM_136079
	NP_723203		NP_651974			NP_610745			NP_728141			NP_651908			NP_732403			NM_136545
	NP_611940		NP_001246680			NP_524479			NP_609444			NP_610339			NP_610504			NM_136547
	NP_610462		NP_609965			NP_001097474			NP_733277			NP_610813			NP_649128			NM_143117
	NP_608339		NP_647951			NP_610852			NP_652228			NP_608649			NP_611356			NM_169061
	NP_524826		NP_648589			NP_608522			NP_648685			NP_477313			NP_001163647			NM_001042847
	NP_610460		NP_524232			NP_649386			NP_477412			NP_648627			NP_648058			NM_165567
	NP_523421		NP_523941			NP_609913			NP_001138179			NP_001260168			NP_609034			NM_176494
	NP_572810		NP_609479			NP_611006			NP_609490			NP_787968			NP_477428			NM_137692
	NP_649906		NP_477305			NP_001036399			NP_611489			NP_572668			NP_651721			NM_001258532
	NP_610087		NP_649326			NP_608739			NP_724783			NP_477265			NP_733203			NM_001316645
	NP_524385		NP_511164			NP_001097608			NP_648406			NP_651356			NP_647892			NM_168210
	NP_647887		NP_609202			NP_524726			NP_608915			NP_609509			NP_001027152			NM_137159
	NP_611807		NP_477496			NP_525071			NP_597678			NP_651180			NP_001285354			NM_134709
	NP_609032		NP_001303417			NP_650214			NP_609702			NP_572507			NP_524451			NM_164769
	NP_726498		NP_648421			NP_649858			NP_609173			NP_569982			NP_648775			NM_001259269
	NP_001245939		NP_609120			NP_649178			NP_609239			NP_650328			NP_572662			NM_001258993
	NP_724711		NP_611528			NP_609082			NP_476880			NP_608996			NP_650447			NM_001299932
	NP_649455		NP_651440			NP_608688			NP_001027395			NP_648920			NP_652608			NM_079873
	NP_608996		NP_728308			NP_726360			NP_648642			NP_724018			NP_477491			NM_132335
	NP_650702		NP_727320			NP_726372			NP_650447			NP_727668			NP_477388			NM_141388
	NP_001189184		NP_609886			NP_476706			NP_611264			NP_651182			NP_649451			NM_141331
	NP_001189312		NP_610504			NP_477441			NP_651161			NP_651717			NP_611045			NM_168297
	NP_648918		NP_648348			NP_001260867			NP_788908			NP_649585			NP_725445			NM_140610
	NP_001036444		NP_651095			NP_731596			NP_523547			NP_523783			NP_730950			NM_001274210
	NP_569982		NP_650837			NP_648095			NP_733102			NP_523571			NP_609119			NM_143450
	NP_610390		NP_647880			NP_611842			NP_648413			NP_650192			NP_001096855			NM_001169354
	NP_647794		NP_996490			NP_728308			NP_724163			NP_524829			NP_609479			NM_140678
	NP_610547		NP_608591			NP_650739			NP_608746			NP_611045			NP_611175			NM_143277
	NP_610842		NP_732717			NP_610679			NP_730617			NP_647671			NP_649090			NM_136440
	NP_524929		NP_511106			NP_573324			NP_001263018			NP_611120			NP_660192			NM_169325
	NP_569960		NP_649517			NP_608692			NP_001163028			NP_611815			NP_524010			NM_166561
	NP_788543		NP_647945			NP_511057			NP_995974			NP_001260692			NP_725114			NM_139616
	NP_730441		NP_001262522			NP_652032			NP_611734			NP_732797			NP_608862			NM_139615
	NP_652017		NP_001097003			NP_572165			NP_001036676			NP_001245937			NP_573057			NM_165287
	NP_650565		NP_569946			NP_652049			NP_523375			NP_523936			NP_648605			NM_138108
	NP_524214		NP_477005			NP_730278			NP_788023			NP_611685			NP_476952			NM_168682
	NP_649277		NP_523444			NP_001245627			NP_511047			NP_650142			NP_724223			NM_168534
	NP_572695		NP_723811			NP_651182			NP_001097004			NP_572993			NP_001247213			NM_140708
	NP_611306		NP_609579			NP_524465			NP_523941			NP_730617			NP_649154			NM_078904
	NP_001014644		NP_608354			NP_612010			NP_611256			NP_477305			NP_729654			NM_001259500
	NP_649847		NP_477114			NP_524396			NP_731967			NP_001036269			NP_727284			NM_001300559
	NP_611734		NP_572839			NP_001137882			NP_524378			NP_001036421			NP_648991			NM_142237
	NP_477259		NP_650083			NP_477222			NP_611350			NP_611597			NP_572621			NM_079259
	NP_001097577		NP_477420			NP_610315			NP_524001			NP_608532			NP_610121			NM_139685
	NP_524416		NP_611045			NP_651305			NP_651356			NP_001036751			NP_733060			NM_168458
	NP_649318		NP_524728			NP_524226			NP_652731			NP_610783			NP_725191			NM_141119
	NP_610735		NP_732527			NP_523533			NP_608637			NP_651323			NP_648576			NM_167760
	NP_652671		NP_730369			NP_523869			NP_477259			NP_647887			NP_572773			NM_078583
	NP_610553		NP_730632			NP_725114			NP_477012			NP_523958			NP_611493			NM_142048
	NP_608486		NP_732771			NP_523783			NP_569968			NP_609162			NP_611793			NM_134508
	NP_650138		NP_572507			NP_650822			NP_649485			NP_650565			NP_609645			NM_139952
	NP_477296		NP_610144			NP_728208			NP_001259285			NP_001284746			NP_648621			NM_057880
	NP_476664		NP_723378			NP_573063			NP_651440			NP_001287294			NP_477167			NM_140440
	NP_651597		NP_524416			NP_477054			NP_647671			NP_610053			NP_610460			NM_206080
	NP_477439		NP_609369			NP_572810			NP_648888			NP_610270			NP_651887			NM_142556
	NP_651211		NP_524795			NP_476688			NP_649908			NP_649940			NP_649305			NM_132614
	NP_609883		NP_524476			NP_511095			NP_524132			NP_523476			NP_647984			NM_135147
	NP_647763		NP_650896			NP_524170			NP_001096852			NP_730632			NP_001285908			NM_164929
	NP_648870		NP_001162909			NP_647832			NP_610269			NP_610507			NP_996492			NM_143012
	NP_608632		NP_511124			NP_001097795			NP_610075			NP_523429			NP_723790			NM_142525
	NP_524318		NP_610235			NP_651703			NP_572543			NP_648588			NP_476629			NM_142526
	NP_609236		NP_511063			NP_610454			NP_609645			NP_609936			NP_001286954			NM_205903
	NP_001245938		NP_651711			NP_572917			NP_572497			NP_724244			NP_611006
	NP_608613		NP_001015384			NP_536773			NP_476938			NP_476902			NP_608822
	NP_001097627		NP_523374			NP_611045			NP_650459			NP_523440			NP_573160
	NP_001097732		NP_731303			NP_611017			NP_524426			NP_730278			NP_610639
	NP_477380		NP_611693			NP_572372			NP_001097041			NP_001014628			NP_648272
	NP_612069		NP_001036360			NP_647836			NP_723378			NP_610333			NP_476573
	NP_651199		NP_610433			NP_001015387			NP_608501			NP_609444			NP_476902
	NP_649243		NP_001027395			NP_647735			NP_650199			NP_609665			NP_651359
	NP_650581		NP_001262900			NP_651968			NP_648910			NP_732076			NP_001261606
	NP_647878		NP_647847			NP_649489			NP_650596			NP_001286795			NP_572347
	NP_724614		NP_651027			NP_649877			NP_523530			NP_723332			NP_733041
	NP_651003		NP_649095			NP_728821			NP_650075			NP_611954			NP_651177
	NP_651072		NP_650879			NP_609665			NP_001104479			NP_001097616			NP_572332
	NP_650283		NP_610077			NP_609935			NP_650843			NP_610288			NP_572852
	NP_650308		NP_724711			NP_001260356			NP_726372			NP_647944			NP_001097003
	NP_524686		NP_649004			NP_524172			NP_477257			NP_523430			NP_788288
	NP_476706		NP_649527			NP_477130			NP_609913			NP_724828			NP_651187
	NP_001163161		NP_001036444			NP_647960			NP_652604			NP_649540			NP_609980
	NP_001260962		NP_570046			NP_573139			NP_477313			NP_650581			NP_725289
	NP_648753		NP_001027110			NP_001261081			NP_610783			NP_610499			NP_610744
	NP_651002		NP_726320			NP_651604			NP_573034			NP_650224			NP_788023
	NP_476688		NP_524742			NP_524132			NP_609992			NP_648804			NP_651114
	NP_573128		NP_476973			NP_647915			NP_611356			NP_523466			NP_726076
	NP_476594		NP_476888			NP_732744			NP_523745			NP_651435			NP_609376
	NP_610781		NP_730245			NP_649582			NP_476902			NP_650762			NP_524892
	NP_477469		NP_650279			NP_610805			NP_608750			NP_573202			NP_001260743
	NP_724512		NP_524271			NP_651440			NP_611983			NP_572529			NP_001261565
	NP_001260356		NP_649916			NP_730192			NP_730661			NP_725191			NP_524829
	NP_731898		NP_001097608			NP_611395			NP_788697			NP_569949			NP_524429
	NP_524359		NP_611351			NP_651053			NP_609509			NP_609536			NP_610382
	NP_608612		NP_651604			NP_725191			NP_572292			NP_788856			NP_608996
	NP_001261527		NP_477157			NP_001262961			NP_523889			NP_788288			NP_477347
	NP_724341		NP_001034051			NP_001163111			NP_609901			NP_610117			NP_572717
	NP_650257		NP_608490			NP_477356			NP_652700			NP_996198			NP_726360
	NP_001014525		NP_610781			NP_649788			NP_650717			NP_477059			NP_610547
	NP_573176		NP_996022			NP_573023			NP_001261228			NP_477444			NP_573238
	NP_651529		NP_651191			NP_477114			NP_610270			NP_608575			NP_001027233
	NP_788776		NP_727441			NP_732734			NP_476781			NP_733041			NP_476950
	NP_651600		NP_569913			NP_649493			NP_648303			NP_609883			NP_572380
	NP_726109		NP_649321			NP_572710			NP_001261081			NP_001163373			NP_651314
	NP_524892		NP_722665			NP_572242			NP_524385			NP_524651			NP_649178
	NP_650843		NP_523430			NP_477306			NP_724654			NP_609413			NP_569844
	NP_649538		NP_649838			NP_524744			NP_001246380			NP_650067			NP_524774
	NP_650432		NP_650688			NP_652731			NP_650003			NP_731967			NP_649008
	NP_477221		NP_726938			NP_650142			NP_647832			NP_647875			NP_650961
	NP_609444		NP_524838			NP_477287			NP_650221			NP_651711			NP_732931
	NP_788485		NP_523802			NP_727284			NP_477503			NP_611787			NP_001097946
	NP_608897		NP_649814			NP_572507			NP_001163161			NP_648022			NP_572683
	NP_001137761		NP_001138000			NP_523537			NP_524162			NP_525065			NP_648944
	NP_648600		NP_609187			NP_511047			NP_611045			NP_524834			NP_651752
	NP_611209		NP_649489			NP_476664			NP_725856			NP_649454			NP_610467
	NP_572767		NP_651266			NP_525080			NP_524370			NP_610805			NP_609901
	NP_731303		NP_725347			NP_788908			NP_649375			NP_995651			NP_610854
	NP_724931		NP_729218			NP_647772			NP_001188595			NP_608891			NP_523382
	NP_722609		NP_608954			NP_611895			NP_523815			NP_609590			NP_729659
	NP_651977		NP_650194			NP_609494			NP_610609			NP_572292			NP_611596
	NP_648775		NP_788908			NP_524476			NP_609588			NP_572680			NP_001246282
	NP_650837		NP_477215			NP_651246			NP_647985			NP_651954			NP_725856
	NP_647865		NP_524581			NP_610308			NP_523772			NP_001286746			NP_650690
	NP_524284		NP_649965			NP_652612			NP_523827			NP_524259			NP_569984
	NP_524261		NP_523360			NP_726076			NP_001189184			NP_524190			NP_524113
	NP_572818		NP_609119			NP_647945			NP_610203			NP_647854			NP_608649
	NP_728180		NP_524117			NP_647875			NP_726076			NP_648409			NP_649129
	NP_524738		NP_524729			NP_523931			NP_523586			NP_572438			NP_569961
	NP_651796		NP_572390			NP_001260086			NP_647860			NP_608750			NP_730192
	NP_001033983		NP_650142			NP_648425			NP_649841			NP_788342			NP_524130
	NP_647985		NP_610033			NP_649426			NP_648439			NP_001286954			NP_524013
	NP_001027236		NP_001163075			NP_001036627			NP_572318			NP_476838			NP_610315
	NP_476629		NP_511098			NP_477487			NP_650460			NP_648165			NP_651356
	NP_611079		NP_609950			NP_652634			NP_572683			NP_001246986			NP_648881
	NP_609060		NP_648389			NP_001189230			NP_650404			NP_652063			NP_609477
	NP_649890		NP_477308			NP_650774			NP_648589			NP_476880			NP_731506
	NP_001245927		NP_651667			NP_523747			NP_609925			NP_524655			NP_652612
	NP_611232		NP_649128			NP_648776			NP_608584			NP_648880			NP_722602
	NP_788290		NP_650702			NP_724303			NP_733041			NP_001189230			NP_609190
	NP_649519		NP_001163721			NP_648985			NP_651721			NP_728208			NP_511045
	NP_648777		NP_648920			NP_610911			NP_610121			NP_647862			NP_570046
	NP_610848		NP_001260527			NP_523530			NP_651508			NP_523588			NP_787968
	NP_608825		NP_524444			NP_733011			NP_729489			NP_001247188			NP_723806
	NP_648778		NP_001246616			NP_611209			NP_001097046			NP_524378			NP_524953
	NP_649293		NP_608729			NP_608938			NP_524023			NP_524219			NP_572243
	NP_476969		NP_609046			NP_523419			NP_001260055			NP_650595			NP_649466
	NP_726111		NP_523382			NP_610293			NP_608822			NP_733102			NP_001163161
	NP_724278		NP_733011			NP_649082			NP_001137676			NP_651663			NP_650995
	NP_001014528		NP_726062			NP_569729			NP_650716			NP_610313			NP_609936
	NP_651400		NP_788910			NP_001015319			NP_649439			NP_572433			NP_788616
	NP_001036360		NP_995750			NP_788762			NP_523377			NP_001014746			NP_647865
	NP_647854		NP_001104452			NP_649859			NP_649070			NP_524938			NP_788342
	NP_524507		NP_727526			NP_001286746			NP_650858			NP_788281			NP_725237
	NP_573372		NP_523377			NP_650054			NP_610629			NP_647884			NP_610759
	NP_724716		NP_476641			NP_788856			NP_650328			NP_477491			NP_001188595
	NP_726740		NP_650331			NP_001261684			NP_610425			NP_650777			NP_725523
	NP_001245627		NP_476722			NP_476781			NP_730051			NP_650459			NP_569982
	NP_724958		NP_611175			NP_995606			NP_610510			NP_001259758			NP_001303417
	NP_724757		NP_648103			NP_729654			NP_649521			NP_724711			NP_525065
	NP_523517		NP_733389			NP_524421			NP_523538			NP_788872			NP_648312
	NP_723087		NP_649261			NP_647984			NP_649253			NP_652014			NP_995651
	NP_649512		NP_608858			NP_728975			NP_476977			NP_608884			NP_477442
	NP_611341		NP_995934			NP_569910			NP_001286599			NP_652017			NP_731377
	NP_477265		NP_611442			NP_730672			NP_001036640			NP_477012			NP_732401
	NP_001014589		NP_727265			NP_650430			NP_524033			NP_477222			NP_611120
	NP_649565		NP_648565			NP_610319			NP_610333			NP_649909			NP_476627
	NP_524803		NP_648881			NP_651359			NP_525090			NP_788020			NP_651330
	NP_651052		NP_523794			NP_524838			NP_608711			NP_524417			NP_523588
	NP_523588		NP_648893			NP_001036438			NP_001263093			NP_611804			NP_523719
	NP_651119		NP_648275			NP_523603			NP_523845			NP_511075			NP_523584
	NP_524714		NP_477073			NP_724503			NP_524780			NP_728642			NP_476609
	NP_523497		NP_609015			NP_650583			NP_610382			NP_570017			NP_572466
	NP_650408		NP_608985			NP_731972			NP_647959			NP_477160			NP_476898
	NP_649326		NP_650017			NP_001014569			NP_647756			NP_523410			NP_476925
	NP_611880		NP_723277			NP_524780			NP_651713			NP_660194			NP_611880
	NP_650192		NP_650762			NP_477396			NP_001097274			NP_608862			NP_001259216
	NP_996348		NP_001014691			NP_650962			NP_611787			NP_611256			NP_001246630
	NP_001014628		NP_523985			NP_996303			NP_001245843			NP_477448			NP_001286667
	NP_476641		NP_001036269			NP_788515			NP_647735			NP_610535			NP_476594
	NP_001034012		NP_611187			NP_573378			NP_569982			NP_648910			NP_651886
	NP_511062		NP_733350			NP_001287274			NP_649523			NP_609110			NP_611634
	NP_649305		NP_651314			NP_572920			NP_649293			NP_610531			NP_572567
	NP_995645		NP_650662			NP_001036269			NP_649909			NP_651224			NP_731303
	NP_648231		NP_727023			NP_608546			NP_001015402			NP_476952			NP_569729
	NP_647765		NP_001163199			NP_730189			NP_611965			NP_001285289			NP_650843
	NP_524219		NP_728116			NP_476994			NP_524271			NP_001036756			NP_648820
	NP_649015		NP_647756			NP_610453			NP_651965			NP_728116			NP_611947
	NP_996319		NP_726076			NP_651531			NP_649261			NP_001162823			NP_609179
	NP_476849		NP_511140			NP_649599			NP_610463			NP_524946			NP_477380
	NP_524178		NP_524170			NP_001247113			NP_996506			NP_572545			NP_725341
	NP_650428		NP_001262961			NP_651137			NP_788290			NP_609204			NP_611000
	NP_788762		NP_733110			NP_726190			NP_649916			NP_608909			NP_001137676
	NP_608635		NP_726016			NP_476969			NP_649159			NP_647860			NP_649083
	NP_722959		NP_732931			NP_648103			NP_724958			NP_611895			NP_476942
	NP_609496		NP_729489			NP_650710			NP_650822			NP_650922			NP_511047
	NP_730938		NP_001096855			NP_524537			NP_001096916			NP_730051			NP_730282
	NP_608985		NP_788657			NP_729244			NP_609537			NP_524330			NP_649386
	NP_523958		NP_788922			NP_608837			NP_788722			NP_524892			NP_650240
	NP_650318		NP_001138015			NP_652014			NP_651977			NP_572856			NP_524001
	NP_652744		NP_650922			NP_610744			NP_476602			NP_609490			NP_476964
	NP_609446		NP_610913			NP_524841			NP_608487			NP_001246630			NP_788612
	NP_001246239		NP_729547			NP_476624			NP_650922			NP_729244			NP_649070
	NP_001260319		NP_996357			NP_524616			NP_649083			NP_652744			NP_650503
	NP_523817		NP_477487			NP_610503			NP_649318			NP_572530			NP_001261774
	NP_523635		NP_610629			NP_995688			NP_001162808			NP_572164			NP_609110
	NP_649489		NP_995651			NP_726567			NP_477445			NP_651569			NP_524051
	NP_572982		NP_650214			NP_728116			NP_523370			NP_524803			NP_609822
	NP_647984		NP_650134			NP_610338			NP_733203			NP_650844			NP_651080
	NP_647884		NP_523490			NP_649293			NP_573121			NP_523374			NP_524834
	NP_610910		NP_650815			NP_651051			NP_788281			NP_573303			NP_001034051
	NP_001246986		NP_001245627			NP_611734			NP_477361			NP_524686			NP_609966
	NP_001245607		NP_723298			NP_608875			NP_647733			NP_649305			NP_788722
	NP_611593		NP_611954			NP_648917			NP_612103			NP_725114			NP_572361
	NP_608657		NP_523637			NP_733339			NP_524774			NP_611163			NP_001015151
	NP_610956		NP_610019			NP_608584			NP_650838			NP_001015401			NP_610535
	NP_609031		NP_609888			NP_608533			NP_650214			NP_647642			NP_524170
	NP_611841		NP_611178			NP_648033			NP_572974			NP_788023			NP_477005
	NP_996156		NP_649695			NP_649517			NP_610431			NP_649797			NP_524996
	NP_524654		NP_523572			NP_572164			NP_723505			NP_648779			NP_001014628
	NP_573338		NP_609844			NP_722830			NP_001014581			NP_650214			NP_523364
	NP_649496		NP_650055			NP_649168			NP_729140			NP_001163721			NP_649517
	NP_572983		NP_650897			NP_726199			NP_609277			NP_611924			NP_001285185
	NP_477163		NP_572288			NP_727427			NP_649695			NP_729728			NP_609780
	NP_650821		NP_477491			NP_001285289			NP_650595			NP_652499			NP_611322
	NP_732114		NP_733102			NP_609176			NP_477148			NP_001262297			NP_001097041
	NP_001189276		NP_722853			NP_648885			NP_608777			NP_649695			NP_651605
	NP_523889		NP_523829			NP_725841			NP_651329			NP_524614			NP_610715
	NP_612103		NP_608887			NP_788616			NP_608522			NP_523759			NP_610687
	NP_573258		NP_477419			NP_524834			NP_733082			NP_726742			NP_996415
	NP_609647		NP_609747			NP_476973			NP_608688			NP_569905			NP_611382
	NP_001036437		NP_572982			NP_609787			NP_650844			NP_610933			NP_611597
	NP_650291		NP_649318			NP_476902			NP_610523			NP_572421			NP_647889
	NP_523478		NP_001260055			NP_725339			NP_524848			NP_573301			NP_648985
	NP_524785		NP_476994			NP_609669			NP_572687			NP_649073			NP_647633
	NP_572372		NP_572568			NP_572687			NP_732734			NP_569932			NP_523476
	NP_572316		NP_724018			NP_728162			NP_650223			NP_611352			NP_001246786
	NP_001036756		NP_651919			NP_570029			NP_648421			NP_477441			NP_524022
	NP_524900		NP_722715			NP_649135			NP_610319			NP_611489			NP_729912
	NP_648627		NP_477469			NP_477012			NP_724303			NP_651439			NP_524781
	NP_727441		NP_609948			NP_727817			NP_572680			NP_650592			NP_647944
	NP_611535		NP_723116			NP_731303			NP_524537			NP_001097762			NP_726498
	NP_476605		NP_995946			NP_725748			NP_001137843			NP_649386			NP_610847
	NP_001260527		NP_609805			NP_650199			NP_610891			NP_523815			NP_726038
	NP_611045		NP_650729			NP_608391			NP_001097577			NP_650582			NP_647948
	NP_524162		NP_524769			NP_650716			NP_610169			NP_724757			NP_476781
	NP_788345		NP_651960			NP_652724			NP_523620			NP_995806			NP_477445
	NP_724768		NP_001260049			NP_001246793			NP_477396			NP_523398			NP_648111
	NP_523761		NP_523476			NP_608675			NP_649230			NP_730454			NP_649498
	NP_733202		NP_731849			NP_652658			NP_511140			NP_524426			NP_524666
	NP_647832		NP_477089			NP_523810			NP_524085			NP_648581			NP_001261228
	NP_609209		NP_731993			NP_476605			NP_723806			NP_001027248			NP_723044
	NP_476602		NP_572438			NP_611935			NP_650780			NP_730661			NP_647756
	NP_649989		NP_652612			NP_524601			NP_648818			NP_523414			NP_572836
	NP_511117		NP_524292			NP_610294			NP_611471			NP_523931			NP_523955
	NP_649784		NP_573163			NP_001014754			NP_001284791			NP_732021			NP_611087
	NP_524637		NP_608487			NP_651600			NP_524051			NP_649599			NP_650453
	NP_476722		NP_650199			NP_723072			NP_001261702			NP_651093			NP_001137843
	NP_573057		NP_511045			NP_001097366			NP_001014569			NP_001097577			NP_651307
	NP_477080		NP_649135			NP_650017			NP_001137607			NP_608536			NP_001137623
	NP_569870		NP_649538			NP_788290			NP_523444			NP_651694			NP_649883
	NP_788556		NP_001246915			NP_648539			NP_523398			NP_572427			NP_536346
	NP_650916		NP_001246786			NP_725669			NP_477377			NP_731377			NP_649589
	NP_610293		NP_647887			NP_569960			NP_609034			NP_001014609			NP_650003
	NP_727407		NP_610523			NP_725106			NP_524238			NP_610467			NP_570017
	NP_725867		NP_572871			NP_651634			NP_477162			NP_573258			NP_609122
	NP_524996		NP_523471			NP_652302			NP_726320			NP_524013			NP_651211
	NP_608861		NP_610499			NP_511045			NP_001027412			NP_611334			NP_001036641
	NP_652007		NP_648576			NP_569913			NP_523379			NP_524162			NP_524479
	NP_649169		NP_649732			NP_725237			NP_608985			NP_524235			NP_001260421
	NP_609150		NP_572861			NP_651883			NP_001246282			NP_476925			NP_610313
	NP_651210		NP_649089			NP_001260421			NP_651359			NP_649312			NP_650780
	NP_573020		NP_001303395			NP_572343			NP_572275			NP_609588			NP_650762
	NP_648880		NP_731042			NP_001285908			NP_524616			NP_001246380			NP_651353
	NP_651363		NP_723806			NP_648779			NP_726710			NP_612065			NP_610108
	NP_729571		NP_788290			NP_572302			NP_649498			NP_610619			NP_648910
	NP_608830		NP_524010			NP_477453			NP_611231			NP_650995			NP_649828
	NP_476986		NP_608572			NP_001262413			NP_523759			NP_648917			NP_650488
	NP_523820		NP_726561			NP_609536			NP_725523			NP_001163647			NP_651873
	NP_523471		NP_001036399			NP_610442			NP_647945			NP_572448			NP_572928
	NP_647639		NP_001259266			NP_608348			NP_608837			NP_611425			NP_726561
	NP_728975		NP_727007			NP_650083			NP_650762			NP_610338			NP_476688
	NP_001245708		NP_001014628			NP_523418			NP_573244			NP_723806			NP_650192
	NP_649023		NP_523561			NP_524033			NP_570046			NP_610395			NP_609702
	NP_787957		NP_524613			NP_609115			NP_608536			NP_788019			NP_611934
	NP_649099		NP_609669			NP_610226			NP_648724			NP_572717			NP_731941
	NP_647727		NP_723541			NP_523936			NP_733096			NP_524113			NP_477373
	NP_651245		NP_729728			NP_996022			NP_524484			NP_648918			NP_476838
	NP_611398		NP_788485			NP_648316			NP_572865			NP_524185			NP_608746
	NP_524779		NP_001163028			NP_726742			NP_649386			NP_001303349			NP_652744
	NP_001245548		NP_572162			NP_572529			NP_996022			NP_610382			NP_731634
	NP_610609		NP_524312			NP_648576			NP_523374			NP_001014633			NP_611146
	NP_609702		NP_477373			NP_651468			NP_524803			NP_611136			NP_651544
	NP_477448		NP_572736			NP_610783			NP_573068			NP_610108			NP_648909
	NP_001097582		NP_524616			NP_733018			NP_610922			NP_525080			NP_001259758
	NP_728295		NP_723332			NP_524675			NP_650428			NP_649916			NP_650752
	NP_001027233		NP_722657			NP_524431			NP_477402			NP_648475			NP_724757
	NP_608569		NP_609052			NP_649129			NP_511106			NP_727444			NP_651329
	NP_524429		NP_652604			NP_611934			NP_477504			NP_001261774			NP_573139
	NP_001188767		NP_609219			NP_001027110			NP_572572			NP_524016			NP_001097627
	NP_608709		NP_647641			NP_723541			NP_001260962			NP_570027			NP_650301
	NP_523893		NP_651807			NP_612065			NP_730923			NP_572388			NP_724294
	NP_649161		NP_650951			NP_647707			NP_609710			NP_724056			NP_611527
	NP_647660		NP_610424			NP_611669			NP_001261142			NP_001015387			NP_572162
	NP_650902		NP_608825			NP_523955			NP_650690			NP_608887			NP_523837
	NP_001285908		NP_572682			NP_525084			NP_001245627			NP_536733			NP_001260589
	NP_572423		NP_610848			NP_647884			NP_723087			NP_649020			NP_477281
	NP_733446		NP_001015402			NP_001286212			NP_731634			NP_001188927			NP_647959
	NP_001137763		NP_729802			NP_524651			NP_001014633			NP_523529			NP_477115
	NP_609215		NP_001246669			NP_610883			NP_001262163			NP_652039			NP_788752
	NP_001162792		NP_001261142			NP_722657			NP_649454			NP_724341			NP_725106
	NP_001137903		NP_524259			NP_609231			NP_730935			NP_725523			NP_651395
	NP_648661		NP_511059			NP_732383			NP_610630			NP_536750			NP_651760
	NP_611906		NP_001260867			NP_610121			NP_477308			NP_524396			NP_608709
	NP_572711		NP_524779			NP_647794			NP_730672			NP_610183			NP_524999
	NP_722835		NP_523568			NP_651417			NP_523719			NP_001015122			NP_611571
	NP_610542		NP_650067			NP_609152			NP_609477			NP_788543			NP_609766
	NP_647789		NP_611983			NP_572656			NP_476631			NP_649156			NP_995814
	NP_608532		NP_731377			NP_477118			NP_651197			NP_730282			NP_610454
	NP_524946		NP_524485			NP_523463			NP_724828			NP_609710			NP_648848
	NP_731523		NP_651180			NP_732594			NP_649550			NP_723476			NP_650491
	NP_001245937		NP_610609			NP_611283			NP_648881			NP_001261023			NP_650194
	NP_001260049		NP_722830			NP_610735			NP_572750			NP_524051			NP_731983
	NP_477404		NP_650586			NP_609963			NP_647854			NP_730120			NP_476967
	NP_001189147		NP_477259			NP_001286954			NP_001104451			NP_001137801			NP_730672
	NP_733230		NP_524666			NP_723592			NP_610442			NP_572862			NP_726567
	NP_649375		NP_523759			NP_001096890			NP_477114			NP_477420			NP_477265
	NP_477073		NP_647958			NP_649847			NP_727284			NP_610503			NP_611019
	NP_651238		NP_001246753			NP_728867			NP_651408			NP_729659			NP_477296
	NP_477444		NP_572856			NP_573108			NP_524109			NP_649159			NP_649847
	NP_524217		NP_476579			NP_610986			NP_001137722			NP_647633			NP_610431
	NP_572539		NP_523584			NP_610806			NP_610802			NP_001014492			NP_524984
	NP_609190		NP_608536			NP_608811			NP_611136			NP_725412			NP_573303
	NP_649365		NP_609926			NP_524116			NP_001097813			NP_523773			NP_728546
	NP_650205		NP_651717			NP_477435			NP_599132			NP_647918			NP_524274
	NP_524257		NP_725523			NP_476986			NP_001036700			NP_610591			NP_727985
	NP_610326		NP_524588			NP_609611			NP_652042			NP_647829			NP_648231
	NP_651621		NP_001036438			NP_650672			NP_608531			NP_726881			NP_733183
	NP_511164		NP_001027233			NP_523471			NP_729659			NP_001245843			NP_733011
	NP_652731		NP_001104479			NP_524494			NP_572338			NP_001137843			NP_610986
	NP_652028		NP_611349			NP_001285154			NP_525100			NP_611410			NP_572856
	NP_611068		NP_609897			NP_523751			NP_610313			NP_726309			NP_610813
	NP_649863		NP_650741			NP_610254			NP_996214			NP_995974			NP_476641
	NP_001261276		NP_652744			NP_001246113			NP_001262477			NP_524214			NP_648661
	NP_649175		NP_610333			NP_650208			NP_536787			NP_570029			NP_722600
	NP_727144		NP_611350			NP_647853			NP_524061			NP_650619			NP_651038
	NP_650896		NP_001189312			NP_648920			NP_572861			NP_610453			NP_651391
	NP_651229		NP_524051			NP_608649			NP_610503			NP_511166			NP_609453
	NP_609058		NP_726190			NP_611351			NP_611349			NP_651053			NP_001259285
	NP_608468		NP_649692			NP_725856			NP_647875			NP_524774			NP_729619
	NP_524848		NP_611306			NP_610484			NP_732931			NP_001286599			NP_651052
	NP_648185		NP_729659			NP_649378			NP_525044			NP_651417			NP_524769
	NP_524999		NP_648581			NP_524848			NP_652606			NP_788657			NP_652499
	NP_609843		NP_612097			NP_608531			NP_648312			NP_524873			NP_788697
	NP_610886		NP_611410			NP_611350			NP_476849			NP_608501			NP_572741
	NP_727588		NP_728591			NP_524441			NP_609389			NP_650864			NP_476666
	NP_651721		NP_728821			NP_608743			NP_001262297			NP_649590			NP_647727
	NP_573315		NP_649439			NP_001033983			NP_610454			NP_649863			NP_523811
	NP_651357		NP_611386			NP_477347			NP_648417			NP_651509			NP_572779
	NP_648539		NP_611751			NP_610818			NP_611562			NP_649451			NP_001286795
	NP_523955		NP_001097040			NP_572275			NP_610293			NP_611429			NP_524597
	NP_524601		NP_612004			NP_609645			NP_610945			NP_001163199			NP_524296
	NP_726561		NP_610591			NP_611000			NP_650179			NP_525117			NP_650004
	NP_722961		NP_651713			NP_610355			NP_730035			NP_649277			NP_723543
	NP_732105		NP_572852			NP_648409			NP_648992			NP_523360			NP_609192
	NP_649589		NP_725339			NP_001138105			NP_647747			NP_599132			NP_611351
	NP_572741		NP_001096890			NP_608887			NP_524122			NP_001263018			NP_524284
	NP_650056		NP_652731			NP_610019			NP_610298			NP_001027233			NP_729140
	NP_611947		NP_650338			NP_726164			NP_647915			NP_609925			NP_733110
	NP_001097003		NP_723224			NP_608744			NP_651750			NP_610911			NP_572920
	NP_001262802		NP_647626			NP_524793			NP_524429			NP_523745			NP_647794
	NP_572817		NP_648306			NP_730163			NP_001246121			NP_524726			NP_572539
	NP_649972		NP_524396			NP_001015384			NP_001284746			NP_726016			NP_524758
	NP_001163075		NP_609388			NP_651278			NP_001036756			NP_650279			NP_725867
	NP_511098		NP_476781			NP_525117			NP_611804			NP_733082			NP_647735
	NP_652700		NP_611290			NP_650538			NP_722602			NP_524022			NP_525064
	NP_477208		NP_651507			NP_523377			NP_523734			NP_722602			NP_001287274
	NP_649913		NP_651182			NP_609822			NP_609919			NP_001036700			NP_001262496
	NP_648776		NP_476777			NP_525044			NP_001097740			NP_611880			NP_726109
	NP_001263081		NP_610296			NP_648931			NP_572726			NP_650052			NP_611826
	NP_647715		NP_001188927			NP_788342			NP_511152			NP_476605			NP_609556
	NP_724294		NP_001097474			NP_001014628			NP_001261527			NP_650822			NP_001033805
	NP_524622		NP_608750			NP_732109			NP_610111			NP_001137676			NP_650565
	NP_001262961		NP_001015401			NP_608777			NP_647887			NP_647832			NP_572694
	NP_729863		NP_732964			NP_477509			NP_569984			NP_001261906			NP_611734
	NP_608900		NP_476594			NP_524400			NP_001014610			NP_477503			NP_788543
	NP_610922		NP_001261132			NP_723827			NP_524257			NP_647763			NP_995974
	NP_477460		NP_536734			NP_610296			NP_001246225			NP_995814			NP_724654
	NP_650121		NP_610319			NP_476602			NP_572530			NP_523747			NP_608693
	NP_609625		NP_651867			NP_572638			NP_652065			NP_001097740			NP_651977
	NP_001033900		NP_650686			NP_611609			NP_524098			NP_001261228			NP_525044
	NP_477003		NP_609536			NP_001015212			NP_524003			NP_001260589			NP_608915
	NP_610679		NP_727144			NP_524318			NP_608338			NP_648589			NP_649595
	NP_476888		NP_523869			NP_648821			NP_476871			NP_649059			NP_524198
	NP_610852		NP_524382			NP_524117			NP_648570			NP_573129			NP_648277
	NP_647640		NP_610343			NP_727023			NP_511166			NP_572687			NP_572302
	NP_524709		NP_608525			NP_610955			NP_732486			NP_730950			NP_650318
	NP_573202		NP_610854			NP_572740			NP_650528			NP_524003			NP_573244
	NP_651364		NP_730035			NP_611204			NP_610245			NP_611322			NP_001015122
	NP_572836		NP_609379			NP_608985			NP_651198			NP_609216			NP_651439
	NP_722665		NP_648303			NP_572316			NP_477135			NP_648869			NP_608899
	NP_001262359		NP_733405			NP_648600			NP_524204			NP_572243			NP_573176
	NP_650643		NP_477224			NP_733389			NP_723476			NP_001247213			NP_611209
	NP_608342		NP_572316			NP_477491			NP_609780			NP_572631			NP_001163614
	NP_001260692		NP_648910			NP_648277			NP_611924			NP_609901			NP_727322
	NP_524988		NP_648804			NP_524836			NP_649168			NP_524098			NP_649841
	NP_730935		NP_651092			NP_651876			NP_733027			NP_001104452			NP_612042
	NP_725458		NP_573338			NP_001263081			NP_477073			NP_524780			NP_649519
	NP_648348		NP_610735			NP_572573			NP_723298			NP_524023			NP_599132
	NP_651180		NP_476938			NP_610760			NP_651509			NP_651643			NP_609321
	NP_651714		NP_650565			NP_525002			NP_572928			NP_523941			NP_001247188
	NP_649950		NP_001285741			NP_524655			NP_788910			NP_651886			NP_725995
	NP_609154		NP_477481			NP_001261119			NP_788872			NP_001097800			NP_524826
	NP_572302		NP_726176			NP_001097354			NP_649828			NP_648848			NP_725502
	NP_572694		NP_524150			NP_995725			NP_608612			NP_477504			NP_523783
	NP_609805		NP_476801			NP_723476			NP_649096			NP_611175			NP_648776
	NP_650760		NP_649451			NP_572886			NP_572736			NP_524033			NP_726322
	NP_726804		NP_612033			NP_609780			NP_727936			NP_648103			NP_477160
	NP_001260132		NP_649139			NP_476804			NP_725237			NP_572242			NP_651965
	NP_610108		NP_647859			NP_647981			NP_650491			NP_609822			NP_001261906
	NP_523938		NP_731688			NP_536784			NP_569856			NP_001097002			NP_001260541
	NP_725523		NP_651703			NP_610629			NP_788616			NP_572380			NP_569953
	NP_648165		NP_524451			NP_610913			NP_649518			NP_609305			NP_569913
	NP_787955		NP_731967			NP_995658			NP_001033884			NP_610121			NP_524178
	NP_612033		NP_651120			NP_572631			NP_729244			NP_524170			NP_570011
	NP_001027412		NP_651006			NP_726539			NP_536773			NP_647847			NP_730923
	NP_611966		NP_524829			NP_647918			NP_572288			NP_001263081			NP_572160
	NP_524938		NP_647915			NP_001027152			NP_725252			NP_001262961			NP_523830
	NP_726106		NP_726539			NP_524296			NP_608533			NP_652634			NP_610953
	NP_610499		NP_648685			NP_651409			NP_651246			NP_511124			NP_649690
	NP_572721		NP_572567			NP_725502			NP_648605			NP_608338			NP_476978
	NP_651058		NP_477163			NP_476627			NP_649732			NP_611179			NP_649665
	NP_524440		NP_649552			NP_649560			NP_648820			NP_611734			NP_649970
	NP_608739		NP_524022			NP_609537			NP_649965			NP_650004			NP_610510
	NP_572241		NP_729982			NP_660192			NP_726539			NP_722959			NP_572711
	NP_001014633		NP_610288			NP_733298			NP_572402			NP_649965			NP_525012
	NP_608988		NP_477347			NP_648918			NP_524113			NP_647727			NP_524918
	NP_730632		NP_572604			NP_649538			NP_001246669			NP_524998			NP_650552
	NP_651976		NP_788737			NP_650929			NP_652634			NP_477399			NP_610053
	NP_511140		NP_651184			NP_524219			NP_523749			NP_732964			NP_650951
	NP_660192		NP_523522			NP_476581			NP_523747			NP_001036462			NP_725458
	NP_788449		NP_523538			NP_523893			NP_572856			NP_001188878			NP_001246408
	NP_648869		NP_477206			NP_651962			NP_609669			NP_649552			NP_608546
	NP_610288		NP_651970			NP_609888			NP_524728			NP_731595			NP_572420
	NP_650052		NP_650221			NP_649128			NP_650430			NP_609696			NP_649149
	NP_788722		NP_651179			NP_648627			NP_001285741			NP_732594			NP_001262477
	NP_732383		NP_651873			NP_610562			NP_723072			NP_649752			NP_611924
	NP_523931		NP_650488			NP_651330			NP_722600			NP_001104391			NP_001263018
	NP_001246680		NP_651655			NP_477256			NP_001015401			NP_001036265			NP_647745
	NP_725191		NP_650327			NP_647887			NP_650438			NP_001245976			NP_524824
	NP_477205		NP_523732			NP_787955			NP_524197			NP_648661			NP_648426
	NP_732403		NP_651714			NP_611954			NP_524013			NP_572316			NP_477211
	NP_650583		NP_996187			NP_476880			NP_995688			NP_725343			NP_648869
	NP_524651		NP_725106			NP_609219			NP_724847			NP_609082			NP_733298
	NP_649089		NP_649230			NP_001259285			NP_647865			NP_725591			NP_610499
	NP_648848		NP_732401			NP_477160			NP_611906			NP_723505			NP_573098
	NP_651728		NP_730617			NP_608954			NP_611545			NP_001261865			NP_001246680
	NP_477399		NP_725445			NP_610224			NP_648921			NP_650716			NP_609358
	NP_001188920		NP_477195			NP_477380			NP_573082			NP_650003			NP_001104479
	NP_608688		NP_608335			NP_569882			NP_649128			NP_609179			NP_649277
	NP_649518		NP_608743			NP_647621			NP_731303			NP_524178			NP_001189184
	NP_732744		NP_724118			NP_725343			NP_652032			NP_001260239			NP_650844
	NP_524605		NP_651187			NP_609897			NP_001034051			NP_609239			NP_725343
	NP_650905		NP_731506			NP_609173			NP_610848			NP_610665			NP_524938
	NP_722867		NP_001097041			NP_477448			NP_648661			NP_572307			NP_723277
	NP_477215		NP_476581			NP_731377			NP_001163664			NP_649565			NP_611641
	NP_608501		NP_731186			NP_572375			NP_001163647			NP_647770			NP_476614
	NP_609913		NP_723476			NP_650026			NP_611608			NP_650951			NP_649173
	NP_648367		NP_001137761			NP_652065			NP_523893			NP_728140			NP_651974
	NP_650956		NP_788019			NP_524918			NP_648603			NP_001162792			NP_523869
	NP_569968		NP_648657			NP_611837			NP_573303			NP_787955			NP_732131
	NP_609216		NP_572920			NP_732231			NP_611935			NP_001097287			NP_647887
	NP_649677		NP_524848			NP_733041			NP_650017			NP_525100			NP_001137763
	NP_609519		NP_001285154			NP_477003			NP_650067			NP_649096			NP_649211
	NP_001246283		NP_728162			NP_523809			NP_001015212			NP_652604			NP_726881
	NP_611642		NP_608531			NP_611559			NP_608825			NP_609503			NP_477215
	NP_511075		NP_733277			NP_572866			NP_523997			NP_001027152			NP_001262427
	NP_477281		NP_608676			NP_651717			NP_523476			NP_611545			NP_523478
	NP_649139		NP_725856			NP_996208			NP_609179			NP_647707			NP_648446
	NP_650889		NP_650592			NP_649159			NP_651455			NP_524984			NP_610226
	NP_610802		NP_611924			NP_610535			NP_524892			NP_608522			NP_648187
	NP_609494		NP_001163664			NP_001262017			NP_523999			NP_649841			NP_001097274
	NP_001036597		NP_001285795			NP_648753			NP_649859			NP_650680			NP_476602
	NP_609810		NP_524996			NP_650777			NP_648804			NP_476641			NP_648917
	NP_732338		NP_648037			NP_573103			NP_524048			NP_523537			NP_652037
	NP_649517		NP_001286599			NP_648389			NP_608534			NP_524894			NP_651197
	NP_569913		NP_651161			NP_651177			NP_610395			NP_610176			NP_573192
	NP_651118		NP_477205			NP_001262477			NP_001260049			NP_570046			NP_649512
	NP_524109		NP_573000			NP_996031			NP_611120			NP_611693			NP_649745
	NP_524934		NP_611321			NP_608637			NP_524793			NP_651197			NP_649979
	NP_732231		NP_523845			NP_651439			NP_001263154			NP_611842			NP_611608
	NP_524381		NP_649250			NP_649552			NP_612004			NP_524918			NP_001014633
	NP_001286599		NP_649375			NP_524048			NP_651415			NP_572756			NP_608522
	NP_001247028		NP_723790			NP_572856			NP_731872			NP_612033			NP_995606
	NP_610100		NP_647985			NP_788904			NP_001097389			NP_651887			NP_001033983
	NP_477353		NP_650844			NP_523372			NP_651968			NP_536793			NP_647860
	NP_648421		NP_610108			NP_651211			NP_523829			NP_732771			NP_652578
	NP_995827		NP_609645			NP_649909			NP_608875			NP_610592			NP_612032
	NP_648199		NP_524311			NP_732931			NP_609040			NP_572683			NP_001162767
	NP_725289		NP_573258			NP_572861			NP_572164			NP_611006			NP_524110
	NP_524170		NP_524043			NP_651673			NP_648565			NP_649243			NP_730568
	NP_726372		NP_524417			NP_733203			NP_649243			NP_001104451			NP_608960
	NP_610333		NP_650716			NP_608819			NP_731983			NP_723044			NP_573301
	NP_650543		NP_001036772			NP_001163514			NP_001138000			NP_572810			NP_649803
	NP_651161		NP_001097795			NP_649127			NP_608619			NP_524848			NP_727320
	NP_648446		NP_610044			NP_651455			NP_001014628			NP_730935			NP_524441
	NP_001188667		NP_995606			NP_652499			NP_609373			NP_996085			NP_572759
	NP_477361		NP_729619			NP_523837			NP_649589			NP_609493			NP_569872
	NP_476700		NP_001245607			NP_612097			NP_651192			NP_649162			NP_536784
	NP_001303417		NP_652700			NP_731849			NP_569845			NP_650301			NP_569968
	NP_572749		NP_476631			NP_001036265			NP_649277			NP_524010			NP_650741
	NP_477287		NP_524085			NP_524953			NP_649847			NP_572882			NP_572338
	NP_648211		NP_524932			NP_649095			NP_001259216			NP_608675			NP_649582
	NP_523631		NP_572539			NP_610352			NP_609887			NP_610744			NP_572433
	NP_572168		NP_650026			NP_649318			NP_650956			NP_729146			NP_650438
	NP_524032		NP_732694			NP_648413			NP_650194			NP_649970			NP_609580
	NP_573324		NP_609537			NP_524829			NP_609210			NP_477373			NP_511152
	NP_788610		NP_536773			NP_573371			NP_610986			NP_649803			NP_476605
	NP_001097616		NP_611352			NP_573338			NP_611060			NP_001245548			NP_651137
	NP_572388		NP_608632			NP_650904			NP_732403			NP_649677			NP_726318
	NP_524379		NP_001096996			NP_727441			NP_730058			NP_477046			NP_608340
	NP_648486		NP_649783			NP_648992			NP_724185			NP_001097732			NP_609170
	NP_649008		NP_611489			NP_732401			NP_610470			NP_001014754			NP_610111
	NP_001036265		NP_001097616			NP_572307			NP_523974			NP_648095			NP_648684
	NP_608534		NP_610317			NP_001104479			NP_001246793			NP_649489			NP_001097577
	NP_610283		NP_572886			NP_611221			NP_610539			NP_477154			NP_648880
	NP_726062		NP_477008			NP_651787			NP_523440			NP_477435			NP_610033
	NP_612053		NP_648869			NP_569982			NP_648985			NP_647756			NP_524359
	NP_649732		NP_650843			NP_609479			NP_609400			NP_611395			NP_651093
	NP_729802		NP_573110			NP_649550			NP_477305			NP_732105			NP_651990
	NP_648849		NP_648033			NP_649518			NP_609935			NP_523955			NP_608777
	NP_524774		NP_995869			NP_001027236			NP_001104391			NP_001097389			NP_649454
	NP_649752		NP_648976			NP_726109			NP_650777			NP_523889			NP_608819
	NP_609900		NP_001259534			NP_477481			NP_572839			NP_476849			NP_788551
	NP_647716		NP_524214			NP_524660			NP_525041			NP_001285634			NP_525119
	NP_651617		NP_730923			NP_733102			NP_610301			NP_569984			NP_001027413
	NP_610351		NP_650889			NP_651363			NP_651314			NP_609781			NP_650142
	NP_651198		NP_476898			NP_648564			NP_524940			NP_610562			NP_573338
	NP_609536		NP_523530			NP_648950			NP_477442			NP_523377			NP_610425
	NP_610715		NP_572773			NP_524001			NP_651249			NP_648474			NP_476841
	NP_524100		NP_610355			NP_001285354			NP_611429			NP_001259216			NP_731760
	NP_996031		NP_476708			NP_788556			NP_001262413			NP_648426			NP_724828
	NP_731377		NP_652063			NP_610509			NP_649565			NP_650751			NP_611841
	NP_725784		NP_524106			NP_001246680			NP_725106			NP_609031			NP_650858
	NP_609642		NP_523778			NP_647865			NP_524396			NP_001262695			NP_651509
	NP_524337		NP_732033			NP_651027			NP_523931			NP_511062			NP_608335
	NP_608888		NP_001259601			NP_573057			NP_476969			NP_650632			NP_001036265
	NP_523966		NP_569910			NP_647715			NP_611837			NP_730996			NP_523466
	NP_649602		NP_652039			NP_610953			NP_649463			NP_523870			NP_610054
	NP_524729		NP_524929			NP_477205			NP_001036269			NP_731339			NP_001162823
	NP_649359		NP_477287			NP_573354			NP_572707			NP_611634			NP_511168
	NP_648821		NP_001163226			NP_725523			NP_610220			NP_608978			NP_728918
	NP_001247351		NP_001097389			NP_647847			NP_648869			NP_524779			NP_729454
	NP_650619		NP_001138036			NP_524729			NP_569872			NP_731303			NP_001036640
	NP_573215		NP_727629			NP_609040			NP_572388			NP_648881			NP_727441
	NP_649194		NP_724348			NP_572755			NP_724569			NP_609675			NP_477402
	NP_570025		NP_523743			NP_001245548			NP_001163199			NP_611559			NP_608739
	NP_610173		NP_610479			NP_524162			NP_001097474			NP_524116			NP_650751
	NP_731688		NP_001097577			NP_523584			NP_572162			NP_727441			NP_651227
	NP_650034		NP_477148			NP_572711			NP_731849			NP_725237			NP_572861
	NP_523495		NP_649658			NP_609886			NP_001036401			NP_476627			NP_648753
	NP_647852		NP_652065			NP_610947			NP_573077			NP_572288			NP_648990
	NP_001261033		NP_524370			NP_001261400			NP_524829			NP_650739			NP_610245
	NP_649340		NP_608608			NP_572916			NP_650686			NP_651440			NP_651750
	NP_536773		NP_572332			NP_609210			NP_524022			NP_524666			NP_610296
	NP_723790		NP_523837			NP_001245937			NP_611884			NP_609400			NP_650584
	NP_648222		NP_001137843			NP_651867			NP_001261097			NP_572221			NP_652101
	NP_648337		NP_609494			NP_651245			NP_651954			NP_648923			NP_001261687
	NP_572317		NP_609362			NP_611906			NP_726199			NP_651713			NP_611163
	NP_523746		NP_609519			NP_001014691			NP_573135			NP_649523			NP_650317
	NP_648302		NP_524184			NP_001137676			NP_611661			NP_652003			NP_649015
	NP_523774		NP_569932			NP_524416			NP_648275			NP_611209			NP_733164
	NP_647778		NP_573128			NP_476957			NP_652039			NP_731688			NP_651058
	NP_610509		NP_649476			NP_733027			NP_001188927			NP_609190			NP_609377
	NP_001303395		NP_001259608			NP_524686			NP_524016			NP_001260055			NP_611380
	NP_569978		NP_649092			NP_524824			NP_001247188			NP_523639			NP_725094
	NP_608772		NP_652634			NP_569856			NP_476706			NP_650702			NP_649888
	NP_722744		NP_523889			NP_650075			NP_651760			NP_477453			NP_649946
	NP_608340		NP_569960			NP_572427			NP_608739			NP_524728			NP_732771
	NP_610319		NP_730996			NP_569961			NP_651185			NP_651968			NP_608938
	NP_609780		NP_650916			NP_001262766			NP_524900			NP_649318			NP_728876
	NP_523783		NP_649595			NP_648353			NP_732964			NP_524232			NP_001036460
	NP_001246282		NP_610338			NP_001261557			NP_524476			NP_651678			NP_649073
	NP_476632		NP_612012			NP_609220			NP_610352			NP_001027413			NP_523662
	NP_572476		NP_611163			NP_649365			NP_573184			NP_610454			NP_728162
	NP_610686		NP_609115			NP_611740			NP_001162660			NP_649979			NP_477162
	NP_996198		NP_650673			NP_725341			NP_726473			NP_612081			NP_523410
	NP_650224		NP_609665			NP_476741			NP_001245548			NP_732401			NP_001260132
	NP_609847		NP_001036451			NP_723277			NP_610424			NP_525041			NP_477064
	NP_001262104		NP_651950			NP_511063			NP_788449			NP_650329			NP_608995
	NP_732088		NP_001036706			NP_523529			NP_569946			NP_724118			NP_001015212
	NP_733164		NP_477435			NP_610931			NP_572755			NP_001036399			NP_523794
	NP_648453		NP_001036460			NP_650256			NP_648627			NP_001138015			NP_610798
	NP_651667		NP_611008			NP_001097041			NP_652003			NP_610463			NP_001245708
	NP_611471		NP_732958			NP_612103			NP_609685			NP_649239			NP_648348
	NP_648825		NP_523820			NP_609027			NP_649476			NP_572338			NP_001261119
	NP_572740		NP_610592			NP_523889			NP_728308			NP_648820			NP_610424
	NP_001261557		NP_650822			NP_001162823			NP_573258			NP_001260962			NP_524939
	NP_649378		NP_001137833			NP_524996			NP_647765			NP_608739			NP_788858
[truncated: 1,389 more rows]
