# Supplementary material for: A First Glimpse of the Mexican Fruit Fly Anastrepha ludens (Diptera: Tephritidae) Antenna Morphology and Proteome in Response to a Proteinaceous Attractant
Source: Int J Mol Sci. 2020 Oct 29;21(21):8086. doi: 10.3390/ijms21218086 (PMC7663321; doi:10.3390/ijms21218086)
Supplement: Supplementary file 1 [file ijms-21-08086-s001.zip › Table S2.xlsx]

## Sheet: RE
									2-4 h		24 h		2-4 h																								24 h
									Emerging Antennas		Emerging Antennas		Female												Male												Female												Male
									F	M	F	M	Abundance group water	Abundance group Ceratrap	Abundances water			Abundances CeraTrap			Search engien scoring			Peptide sequences	Abundance group water	Abundance group Ceratrap	Abundances water			Abundances CeraTrap			Search engien scoring			Peptide sequences	Abundance group water	Abundance group Ceratrap	Abundances water			Abundances CeraTrap			Search engien scoring			Peptide sequences	Abundance group water
									Abundance Ratio: (CeraTrap) / (Water)	Abundance Ratio: (CeraTrap) / (Water)	Abundance Ratio: (CeraTrap) / (Water)	Abundance Ratio: (CeraTrap) / (Water)			water 1	water 2	water 3	CeraTrap 1	CeraTrap 2	CeraTrap 3	Mascot Score	Squest Score	Amanda score				water 1	water 2	water 3	CeraTrap 1	CeraTrap 2	CeraTrap 3	Mascot Score	Squest Score	Amanda score				water 1	water 2	water 3	CeraTrap 1	CeraTrap 2	CeraTrap 3	Mascot Score	Squest Score	Amanda score
UN022944 > VlvtUN11220	UN022944	VlvtUN11220	NM_057642 > NP_476990	P54194	General odorant-binding protein 84a	Drosophila melanogaster			0	0	1.521	1.515	#N/A	#N/A	#N/A	#N/A	#N/A	#N/A	#N/A	#N/A	#N/A	#N/A	#N/A		#N/A	#N/A	#N/A	#N/A	#N/A	#N/A	#N/A	#N/A	#N/A	#N/A	#N/A		146.6	223	148.8	103.8	187.2	219.4	223.2	226.4	55.03	18.0892	533.23	ALIMQTMWPATGDSIPVCQNEGSR, CYMENAGLLR, NNGVDEQPSIEMTTAMADDGSAQGFDYK	141.4
UN098408 > UN049716 >MiraUN041906 > MiraUN027748	UN098408	MiraUN041906	NM_079517 > NP_524241 > NP_001287190	P54193	Odorant-binding protein 83a(Obp83a)	Drosophila melanogaster			0.842	0	1.811	1.642	44.8	37.7	22.5	46	66	32.1	45.6	35.5	29.44		58.0548	CYMNCLFHEIDVVDDNGDVHLETLYDTVPGTVR	#N/A	#N/A	#N/A	#N/A	#N/A	#N/A	#N/A	#N/A	#N/A	#N/A	#N/A		732.2	1326.3	754.3	398.2	1044.2	1293.5	1331	1354.3	163.888	31.179	1550.61	DDTYPPPALMK, RDDTYPPPALMK, EFSDGEVHEDEALK, TGVTEEAIK	1514.3
UN012306 > TrtyUN042704	UN012306	TrtyUN042704	NM_079438 > NP_524162	O02372	General odorant-binding protein lush (OBP Lush)	Drosophila melanogaster			0.79	0	1.574	1.263	210.2	166.1	50.9	316.4	263.2	211.6	156	130.7	21.07		95.9423	ALAQIPIILPPEIQDTAK	#N/A	#N/A	#N/A	#N/A	#N/A	#N/A	#N/A	#N/A	#N/A	#N/A	#N/A		173.3	272.7	182.8	97.2	239.9	277.1	262.2	278.8	48.77	6.79736	357.045	ALAQIPIILPPEIQDTAK	0.792
MiraUN037814	MiraUN037814	MiraUN037814	NP_610358	Q7K084	Odorant-binding protein 44a(Obp44a)	Drosophila melanogaster			1.009	1.514	1.653	1.56	1157.6	1168.3	263.8	1657.5	1551.6	1402.1	980.4	1122.4	164.387	22.2679	963.806	FEFPDDEVTR, NLSLVQESLK, FQLFSPTEGFK	1313.4	1988.6	1207.3	1153.3	1579.5	1714.3	2332.2	1919.3	120.091	10.326	324.846	FQLFSPTEGFK	2055.7	3399.1	1695.6	2093.6	2378	3449.7	3306.3	3441.2	311.388	62.4861	2603.02	FQLFSPTEGFK, KFEFPDDEVTR, TQNLVAQLGHNK, NLSLVQESLK, FEFPDDEVTR, CYIECVFNK, SDSCTWAYR, NQDDLLK	2121.8
UN039000 > UN100455	UN039000		NM_143450	Q9VAJ4	Odorant-binding protein 99a(Obp99a)	Drosophila melanogaster			1.75	1.514	1.616	0.928	1313.2	2297.4	1167	1306.2	1466.3	2822.7	1789.2	2280.3	154.639	22.378	907.374	FQLFSPTEGFK, NLSLVQESLK, FEFPDDEVTR	1313.4	1988.6	1207.3	1153.3	1579.5	1714.3	2332.2	1919.3	115.343	10.326	324.846	FQLFSPTEGFK	1850	2989.1	1546.6	1887.3	2116.1	3038.8	2894.4	3034.1	280.776	59.4509	2603.02	FQLFSPTEGFK, KFEFPDDEVTR, TQNLVAQLGHNK, NLSLVQESLK, FEFPDDEVTR, CYIECVFNK, SDSCTWAYR, NQDDLLK	0.645
UN092026 > MiraUN034494	UN092026	MiraUN034494	NM_167700 > NP_728338	Q9VR94	General odorant-binding protein 19a	Drosophila melanogaster			2.053	1.686	1.696	1.59	771.9	1584.5	524.2	866.6	924.8	1762.7	1385.1	1605.7	74.3437	9.6422	284.142	FLLESSLK, QVDLLMPDDYKDEYR	884.6	1491.7	797.7	808.8	1047.3	1376.6	1831.9	1266.7	54.9569	5.75347	292.484	FLLESSLK	820.9	1392.4	833.8	433.7	1195.2	1384.3	1440	1352.9	114.67	24.3893	1103.75	QVDLLMPDDYKDEYR, VSTEVADGIK, FLLESSLK, LGNVPDTK	0.629
UN042400 > MiraUN048281 >MiraUN038160	UN042400	MiraUN048281	NM_078781 > NP_523505	P54195	Odorant-binding protein 28a(Obp28a)	Drosophila melanogaster			1.337	1.369	1.147	1.294	206	275.4	281.5	224.1	112.4	435.5	204.4	186.2	80.84	7.20932	235.247	EEVGATSSDIEELVK	93.8	128.4	90.2	74.7	116.5	117.8	127	140.4	86.32	5.26932	267.623	EEVGATSSDIEELVK	480.3	550.9	505.5	299.5	636	554.4	621.6	476.7	88.4642	12.6087	502.247	EEVGATSSDIEELVK, YGVMNDGGK	0.773
UN149272 > UN095768	UN149272	UN095768	NM_176767	P54192	Odorant-binding protein 19d(Obp19d)	Drosophila melanogaster			1.971	1.516	1.476	1.499	74.8	147.4	44.6	85.6	94.1	162.7	124.9	154.6	67.83	4.98232	224.63	LNEDAASNILK	333	504.7	277.4	346.4	375.1	421.9	614.9	477.2	70.52	4.53767	205.957	LNEDAASNILK	1736.9	2563.5	1520.8	1549.7	2140.1	2335.5	2741.7	2613.3	447.482	74.9183	3540.86	LNEDAASNILK, ALANDCKPESGASDADIEALFK, GNECESVEALR, MGLVDAGAK, ELIDACK, AVAEGDANR, CLNACIMK	0.667
TrtyUN043093	TrtyUN043093	TrtyUN043093	XP_011210417	Q9VAI6	Odorant-binding protein 99b(Obp99b)	Drosophila melanogaster			1.137	1.669	0.62	0.928	2033.5	2311.2	630.4	2670.5	2799.6	2839.1	2175.3	1919.3	92.74	7.82623	346.877	LSIPDDLVEK	1483.9	2476.3	1358.3	1094.5	1998.8	924.2	1938.2	4566.5	87.2248	14.0848	486.129	LSIPDDLVEK	4108	2546.1	2838.3	5637.6	3848	2305.6	2920.4	2412.3	317.922	87.0916	3552.76	CIFEQFGLYDDEK, LSIPDDLVEK, KWEYPDDEK, TNEDLVEAR, WEYPDDEK, NNLSLVK,	2992.5
UN094552 > VlvtUN08812 >TrtyUN039967	UN094552	VlvtUN08812	NM_057650 > NP_476998	P54185	Putative odorant-binding protein A5	Drosophila melanogaster			1.5677	1.565	1.528	1.565	1584.3	2482.4	1241.6	1768.8	1742.4	2585.6	2389.8	2471.8	80.45	12.792	550.492	FSSMIFAEK, IVYDNGLEVGK, YVFLLYK, GDVLDPYIGPMAPK, IVYDNGLEVGK	2079.2	3254.1	1892.4	1958.1	2387.2	3072.7	4121.9	2567.7	105.827	16.9075	638.53	FSSMIFAEK, GDVLDPYIGPMAPK, YVFLIYK, LDWNAEPNSYYTVVMSNPDIPSR, YNMELVAGNLFQAR	1419	2168.8	1468.7	1048.2	1740.2	2193.3	2027.9	2285.2	311.149	84.9678	3439.96	FSSMIFAEK, IVYDNGLEVGK, QTFDEPILTNTDVTGHEK, DTEVVPDVLEEPPK, DTEVVPDVLEEPPKELLK, IVYDNGLEVGK, LDWNAEPNSYYTVVMSNPDIPSR, GDVLDPYIGPMAPK, YNMELVAGNLFQAR, YVFLIYK	0.639
VlvtUN14603	VlvtUN14603	VlvtUN14603	XP_011211373	Q4V4P7	Odorant-binding protein 19b(Obp19b)	Drosophila melanogaster			0	0	0	1.552	#N/A	#N/A	#N/A	#N/A	#N/A	#N/A	#N/A	#N/A	#N/A	#N/A	#N/A		#N/A	#N/A	#N/A	#N/A	#N/A	#N/A	#N/A	#N/A	#N/A	#N/A	#N/A		#N/A	#N/A	#N/A	#N/A	#N/A	#N/A	#N/A	#N/A	#N/A	#N/A	#N/A		15.4
UN124620	UN124620		ACY93895	E2DCT2	Odorant binding protein 19d	Drosophila melanogaster			0	0	1.335	1.552	#N/A	#N/A	#N/A	#N/A	#N/A	#N/A	#N/A	#N/A	#N/A	#N/A	#N/A		#N/A	#N/A	#N/A	#N/A	#N/A	#N/A	#N/A	#N/A	#N/A	#N/A	#N/A		195.6	261	175.1	170.8	240.9	239.5	288.5	255.1	23.67	9.38343	344.366	LVDIFEIIHPQVEK, VEITDEGFEELLK	0.644
UN031861 > MiraUN037470	UN031861	MiraUN037470	NM_079397 > NP_524121	Q27377	Putative odorant-binding protein A10 (OBPA10)	Drosophila melanogaster			1.414	1.54	1.522	1.54	400	565.8	323.1	444.5	432.4	685.5	497	514.8		4.30537	202.867	FDNIDLDEVLSQER	880.6	1355.9	854.4	819.5	967.9	1217.9	1702.6	1147.1	138.91	10.6157	447.188	LAYLAEK, FDNIDLDEVLSQER	1594.3	2425.8	1635.8	991.5	2155.5	2390.2	2381.8	2505.3	236.266	53.8643	2271.99	FDNIDLDEVLSQER, EILPDAISTDCAK, LEQIYDPQGSYR, ANGNGEEKPQEADTK	0.661
UN158240	UN158240		NM_137601	Q7K088	Odorant-binding protein 56e, isoform A	Drosophila melanogaster			0	0	0	0.96	#N/A	#N/A	#N/A	#N/A	#N/A	#N/A	#N/A	#N/A	#N/A	#N/A	#N/A		#N/A	#N/A	#N/A	#N/A	#N/A	#N/A	#N/A	#N/A	#N/A	#N/A	#N/A		#N/A	#N/A	#N/A	#N/A	#N/A	#N/A	#N/A	#N/A	#N/A	#N/A	#N/A		1.042
UN210453	UN210453		AMB61034	A0A0Y0P9P1	Odorant-binding protein 99a-like protein	Anastrepha fraterculus			0	0	1.404	0.806	#N/A	#N/A	#N/A	#N/A	#N/A	#N/A	#N/A	#N/A	#N/A	#N/A	#N/A		#N/A	#N/A	#N/A	#N/A	#N/A	#N/A	#N/A	#N/A	#N/A	#N/A	#N/A		386.2	542.3	328	390.1	440.5	510.5	562.3	554.1	63.37	11.9658	438.313	LAAFFSVDPNNAEDMDIIK	1.24
UN079259 > MiraUN033967	UN079259	MiraUN033967	NM_079315 > NP_524039	P54191	Odorant-binding protein 69a(Obp69a)	Drosophila melanogaster			1.372	1.598	1.509	1.135	347.9	477.5	298.8	375.7	369.3	579.1	442.2	411.3	93.18	7.78793	346.523	EMGLTEDMFQEVR	322.3	514.9	305.9	302	359	420.4	678	446.3	67.2	5.04016	211.761	EMGLTEDMFQEVR	94.7	142.9	88.4	58.6	137	141	141.9	145.7	93.49	18.1198	625.192	EMGLTEDMFQEVR	0.881
UN014275 > MiraUN086991	UN014275	MiraUN086991	NM_001276148 > NP_651711	A0A0B4KI20	Odorant-binding protein 99c, isoform B	Drosophila melanogaster			0.524	0.925	0.596	0.933	1780.6	933.9	2135	1521.3	1685.4	840.7	1481.4	479.5	137.916	17.2654	660.781	MDLDEAEVLAIAQGCADK, EFPLSEEDIQK	1982.5	1833.9	2409.9	1024.4	2513.2	786.2	1307.2	3408.3	134.153	16.1161	620.762	EFPLSEEDIQK, MDLDEAEVLAIAQGCADK	1038.3	619	757.5	1497	860.3	564.4	699	593.5	184.019	53.3119	1792	MDLDEAEVLAIAQGCADKNEQGSSADVWAYR, MDLDEAEVLAIAQGCADK, EFPLSEEDIQK, NEQGSSADVWAYR, NFEYPDEEPVR, NFEYPDEEPVRK, MDLDEAEVLAIAQGCADK	1.071
TrtyUN041742	TrtyUN041742	TrtyUN041742	NP_001163543	Q23971	Antennal-specific protein OS-C (Os-C)	Drosophila melanogaster			0	1.329	1.779	1.638	#N/A	#N/A	#N/A	#N/A	#N/A	#N/A	#N/A	#N/A	#N/A	#N/A	#N/A		901.4	1198.1	871.8	885.5	946.8	953.5	1556.8	1084	68.0767	4.19615	259.828	IVEILQTLGEK, VVPILVEGNSVANLVAER, AGIPGLPDPATILK	66.7	118.7	84.4	24.2	91.6	137.7	109.7	108.7	86.2	9.51109	459.86	VVPILVEGNSVANLVAER, IVEILQTLGEK	103.3
UN089034	UN089034		NM_137598	Q9V8Y2	General odorant-binding protein 56a	Drosophila melanogaster			0.412	0.962	0.676	1.066	1174.5	483.9	914.6	1088.8	1520.2	275.6	791.6	384.5	62.488	11.3861	478.737	FDVLTAWIAYR, EACVGEYGFTDELATNLVK	567.1	545.7	518.3	588.7	594.2	345.7	616.8	674.5	78.9133	11.3658	369.405	FDVLTAWIAYR, EACVGEYGFTDELATNLVK	307.2	207.6	251.1	384.1	286.5	199.3	223.6	199.9	172.75	19.2604	784.287	EACVGEYGFTDELATNLVK, ESLSEIVGEER, NNSINTQAMK	0.939
UN065007	UN065007		NM_137600	Q8SY61	General odorant-binding protein 56d	Drosophila melanogaster			0	0	0	0	#N/A	#N/A	#N/A	#N/A	#N/A	#N/A	#N/A	#N/A	#N/A	#N/A	#N/A		#N/A	#N/A	#N/A	#N/A	#N/A	#N/A	#N/A	#N/A	#N/A	#N/A	#N/A		#N/A	#N/A	#N/A	#N/A	#N/A	#N/A	#N/A	#N/A	#N/A	#N/A	#N/A		#N/A
[truncated: 11 more columns]

## Sheet: 5D
									2-4 h		24 h		2-4 h																								24 h
									5D Antennas		5D Antennas		Female												Male												Female												Male
									F	M	F	M	Abundance group water	Abundance group Ceratrap	Abundances water			Abundances CeraTrap			Search engien scoring			Peptide sequences	Abundance group water	Abundance group Ceratrap	Abundances water			Abundances CeraTrap			Search engien scoring			Peptide sequences	Abundance group water	Abundance group Ceratrap	Abundances water			Abundances CeraTrap			Search engien scoring			Peptide sequences	Abundance group water
									Abundance Ratio: (CeraTrap) / (Water)	Abundance Ratio: (CeraTrap) / (Water)	Abundance Ratio: (CeraTrap) / (Water)	Abundance Ratio: (CeraTrap) / (Water)			water 1	water 2	water 3	CeraTrap 1	CeraTrap 2	CeraTrap 3	Mascot Score	Squest Score	Amanda score				water 1	water 2	water 3	CeraTrap 1	CeraTrap 2	CeraTrap 3	Mascot Score	Squest Score	Amanda score				water 1	water 2	water 3	CeraTrap 1	CeraTrap 2	CeraTrap 3	Mascot Score	Squest Score	Amanda score
UN022944 > VlvtUN11220	UN022944	VlvtUN11220	NM_057642 > NP_476990	P54194	General odorant-binding protein 84a	Drosophila melanogaster			1.523	1.532	1.29	1.79255	183.9	280.1	129.5	205.7	216.6	283.5	240.3	316.5	110.75	24.8331	662.367	ALIMQTMWPATGDSIPVCQNEGSR, ALIMQTMWPATGDSIPVCQNEGSR, CYMENAGLLR	120.5	184.6	86.8	116.4	158.2	172.1	213.2	168.5	77.1933	9.49549	344.217	ALIMQTMWPATGDSIPVCQNEGSR, CYMENAGLLR,	348.1	449.1	305.2	340.4	398.7	339.9	635.5	372	96.4632	11.3172	484.541	ALIMQTMWPATGDSIPVCQNEGSR, CYMENAGLLR, AYAIAK	23.9
UN098408 > UN049716 >MiraUN041906 > MiraUN027748	UN098408	MiraUN041906	NM_079517 > NP_524241 > NP_001287190	P54193	Odorant-binding protein 83a(Obp83a)	Drosophila melanogaster			1.154	1.673	1.2	0.982	2707.1	3122.7	2292	3050.4	2778.8	3337.7	3122.1	2908.2	188.482	41.5868	1875.58	RDDTYPPPALMK, TGVTEEAIK, EFSDGEVHEDEALK, DDTYPPPALMK, TGVTEEAIKEFSDGEVHEDEALK, EFSDGEVHEDEALK	1179	1972.3	904.4	1078	1554.5	1764.2	2111.6	2041.1	178.277	29.0648	1327.82	RDDTYPPPALMK, DDTYPPPALMK, EFSDGEVHEDEALK, TGVTEEAIK	1538.5	1846.6	1506.2	1489.8	1619.4	1414.5	2549.7	1575.7	182.358	19.1868	1104.51	DDTYPPPALMK, EFSDGEVHEDEALK, TGVTEEAIK	2450.7
UN012306 > TrtyUN042704	UN012306	TrtyUN042704	NM_079438 > NP_524162	O02372	General odorant-binding protein lush (OBP Lush)	Drosophila melanogaster			1.59	1.342	1.334	0.906	87.4	138.9	78.2	93.5	90.5	139.8	105.7	171.3	24.28	7.5014	342.472	ALAQIPIILPPEIQDTAK, IPVELLDR	131.6	176.6	107.5	129.4	158	155.8	210.5	163.5	51.4752	8.86396	348.775	ALAQIPIILPPEIQDTAK, GGDFVENNAELK	715.7	1005.1	518.4	806	822.8	664.7	1547.7	803	129.16	18.5086	925.464	VTMQQFETSLEMMR, ALAQIPIILPPEIQDTAK, FKIPVELLDR	16.6
MiraUN037814	MiraUN037814	MiraUN037814	NP_610358	Q7K084	Odorant-binding protein 44a(Obp44a)	Drosophila melanogaster			1.442	1.64	1.334	0.821	1605	2314	1137.2	1879.5	1798.4	2366.5	2202.9	2372.5	271.016	43.3352	1916.19	FQLFSPTEGFK, KFEFPDDEVTR, TQNLVAQLGHNK, FEFPDDEVTR, NLSLVQESLK, CYIECVFNK, NLSLVQESLK, NQDDLLK	2152.2	3529.8	1595.3	2169.4	2692	3303.5	4039.6	3246.2	338.198	55.4213	2409	FQLFSPTEGFK, TQNLVAQLGHNK, NLSLVQESLK, CYIECVFNK, FEFPDDEVTR, KFEFPDDEVTR	2452.2	3271.7	2122.2	2364.9	2869.5	2394.6	4626.7	2793.9	319.577	40.1377	2045.79	FQLFSPTEGFK, NLSLVQESLK, FEFPDDEVTR, CYIECVFNK, NQDDLLK	5043.5
UN039000> UN100455	UN039000		NM_143450	Q9VAJ4	Odorant-binding protein 99a(Obp99a)	Drosophila melanogaster			1.524	1.64	1.334	0.821	2307	3515.8	1619.5	2679.9	2621.6	3536.2	3293.7	3717.5	357.537	65.6133	2685.67	FQLFSPTEGFK, KFEFPDDEVTR, TQNLVAQLGHNK, FEFPDDEVTR, NLSLVQESLK, CYIECVFNK, NLSLVQESLK, SDSCTWAYR	2014.9	3304.1	1494.4	2028	2522.3	3099.4	3782.1	3030.8	318.483	52.822	2150.76	FQLFSPTEGFK, TQNLVAQLGHNK, NLSLVQESLK, CYIECVFNK, FEFPDDEVTR, KFEFPDDEVTR, NQDDLLK	2452.2	3271.7	2122.2	2364.9	2869.5	2394.6	4626.7	2793.9	308.861	40.1377	2045.79	FQLFSPTEGFK, NLSLVQESLK, FEFPDDEVTR, CYIECVFNK, NQDDLLK	5043.5
UN092026 > MiraUN034494	UN092026	MiraUN034494	NM_167700 > NP_728338	Q9VR94	General odorant-binding protein 19a	Drosophila melanogaster			1.393	1.564	1.248	0.815	1687.4	2350.8	1329.4	1730.9	2001.8	2555.1	2342.8	2154.6	120.451	27.2023	1109.23	VSTEVADGIK, QVDLLMPDDYKDEYR, FLLESSLK, QVDLLMPDDYKDEYR, LGNVPDTK	945.9	1479.6	692.9	924.1	1220.8	1256.1	1697.1	1485.5	128.944	26.9026	1157.39	QVDLLMPDDYKDEYR, VSTEVADGIK, FLLESSLK, QVDLLMPDDYKDEYR	2804.5	3501.4	2484.8	2750.3	3178.4	2776.5	4746.5	2981.1	132.429	24.5265	1073.14	VSTEVADGIK, FLLESSLK, QVDLLMPDDYKDEYR, QVDLLMPDDYK, LGNVPDTK	2973.1
UN042400 > MiraUN048281 >MiraUN038160	UN042400	MiraUN048281	NM_078781 > NP_523505	P54195	Odorant-binding protein 28a(Obp28a)	Drosophila melanogaster			1.403	1.368	0.955	0.831	63.6	89.2	49.7	67.7	73.4	104.3	88.1	75.3	98.0532	13.0345	373.678	EEVGATSSDIEELVK	195.1	266.9	141	191.3	253.1	234	287.4	279.2	114.911	13.8635	577.337	EEVGATSSDIEELVK, YGVMNDGGK	164.4	156.9	249	106.2	138	161.6	186.9	122.3	60.41	4.68309	197.351	EEVGATSSDIEELVK	28.4
UN149272 > UN095768	UN149272	UN095768	NM_176767	P54192	Odorant-binding protein 19d(Obp19d)	Drosophila melanogaster			1.85	1.59	1.526	0.92	2491.2	4607.8	1785.1	2951.8	2736.8	3448.4	3350.6	7024.4	601.014	76.2182	3476.8	LNEDAASNILK, MGLVDAGAK, GNECESVEALR, ALANDCKPESGASDADIEALFK, AVAEGDANR, CLNACIMK, ELIDACK	1268.3	2016.4	853.6	1165.8	1785.4	1763.4	2305.7	1980.2	191.898	40.2695	1528.65	LNEDAASNILK, MGLVDAGAK, GNECESVEALR, ALANDCKPESGASDADIEALFK, CLNACIMK, AVAEGDANR	1915	2923	1843.6	1808.9	2092.4	1982.4	4824.7	1961.8	433.312	42.8507	2325.66	LNEDAASNILK, GNECESVEALR, ALANDCKPESGASDADIEALFK, GNECESVEALR,	4228.5
TrtyUN043093	TrtyUN043093	TrtyUN043093	XP_011210417	Q9VAI6	Odorant-binding protein 99b(Obp99b)	Drosophila melanogaster			2.129	0.997	2.545	1.462	1541.8	3282.5	975.1	2119	1531.4	2811.8	2707.9	4327.9	187.837	29.7046	1335.98	CIFEQFGLYDDEK, LSIPDDLVEK, TNEDLVEAR, WEYPDDEK, NNLSLVK	3255.2	3244.1	2407	3053.4	4305.2	2154.6	3363.1	4214.7	227.53	49.0584	2197.66	CIFEQFGLYDDEK, LSIPDDLVEK, EGADAADACTR, WEYPDDEK, TNEDLVEAR, NNLSLVK, KWEYPDDEK	2932.7	7462.8	3593	2807.9	2397.1	4729.7	10142.4	7516.2	324.669	44.4178	2217.02	LSIPDDLVEK, CIFEQFGLYDDEK, GITCFFK, LSIPDDLVEK, WEYPDDEK, NNLSLVK	5410.8
UN094552 > VlvtUN08812 >TrtyUN039967	UN094552	VlvtUN08812	NM_057650 > NP_476998	P54185	Putative odorant-binding protein A5	Drosophila melanogaster			1.399	1.537	1.207	0.778	3007.1	4207.9	2442.7	3250.2	3328.3	4199.5	3608.6	4815.7	485.703	112.635	3814.75	FSSMIFAEK, GDVLDPYIGPMAPK, EWLHWLVVNVPGTDIAK, YNMELVAGNLFQAR, LDWNAEPNSYYTVVMSNPDIPSR, DTEVVPDVLEEPPK, QTFDEPILTNTDVTGHEK, IVYDNGLEVGK, YVFLIYK, EFTPTQTK	2454.8	3773.7	2053.3	2397.4	2913.7	3484.5	4238	3598.5	387.23	76.8723	2876.93	LDWNAEPNSYYTVVMSNPDIPSR, DTEVVPDVLEEPPKELLK, QTFDEPILTNTDVTGHEK, FSSMIFAEK, YNMELVAGNLFQAR, IVYDNGLEVGK, GDVLDPYIGPMAPK, YVFLLYK	11171.9	13482.6	9148.8	11604.1	12762.7	9525.1	19413.2	11509.6	789.792	118.651	6085.78	EWLHWLVVNVPGTDIAK, LDWNAEPNSYYTVVMSNPDIPSR, DTEVVPDVLEEPPKELLK, YNMELVAGNLFQAR, FSSMIFAEK, IVYDNGLEVGK, QTFDEPILTNTDVTGHEK, DTEVVPDVLEEPPK, GDVLDPYIGPMAPK, YVFLLYK,	11884.2
VlvtUN14603	VlvtUN14603	VlvtUN14603	XP_011211373	Q4V4P7	Odorant-binding protein 19b(Obp19b)	Drosophila melanogaster			1.36	1.434	1.114	0.862	68.7	93.4	49.9	71.7	84.5	102.6	91.5	86.2	33.9	7.5673	228.081	VEITDEGFEELLK, LVDIFEIIHPQVEK	165	236.5	123.2	168.4	203.3	205.6	261.2	242.8	30	2.98578	256.846	LVDIFEIIHPQVEK, VEITDEGFEELLK, LLNVLQK	865.5	964.6	868.2	797.6	930.8	754.9	1293.1	845.7	136.71	13.1167	601.135	LVDIFEIIHPQVEK, VEITDEGFEELLK	795.4
UN124620	UN124620		ACY93895	E2DCT2	Odorant binding protein 19D	Drosophila melanogaster			1.437	1.626	1.114	0.879	118.8	170.6	74.2	127.5	154.6	183.5	176	152.4	49.1433	12.3838	407.254	VEITDEGFEELLK, LVDIFEIIHPQVEK	28.3	46	20.8	28.8	35.2	40	54	43.9	30	2.98578	79.0502	LVDIFEIIHPQVEK	865.5	964.6	868.2	797.6	930.8	754.9	1293.1	845.7	125.612	13.1167	601.135	VEITDEGFEELLK, LVDIFEIIHPQVEK	572.6
UN031861 > MiraUN037470	UN031861	MiraUN037470	NM_079397 > NP_524121	Q27377	Putative odorant-binding protein A10 (OBPA10)	Drosophila melanogaster			1.968	1.623	1.407	0.904	2048.1	4031	1547.8	2158.6	2438	3506.5	2940.6	5645.9	352.768	55.3329	2347.63	FDNIDLDEVLSQER, EILPDAISTDCAK, LEQIYDPQGSYR, CLENTGPCTPDSK, LAYLAEK	2494.1	4047.1	1887.3	2245.5	3349.4	3519.7	4635.2	3986.4	339.607	54.9669	2090.78	FDNIDLDEVLSQER, LEQIYDPQGSYR, EILPDAISTDCAK, VTHFLIDK, LAYLAEK	2630.2	3700.1	2306	2387	3197.5	2751.5	5402.1	2946.6	285.318	30.7564	1878.26	FDNIDLDEVLSQER, LEQIYDPQGSYR, EILPDAISTDCAK, VTHFLIDK, CLENTGPCTPDSK	5687.6
UN158240	UN158240		NM_137601	Q7K088	Odorant-binding protein 56e, isoform A	Drosophila melanogaster			0	0	0	1.084	#N/A	#N/A	#N/A	#N/A	#N/A	#N/A	#N/A	#N/A	#N/A	#N/A	#N/A		#N/A	#N/A	#N/A	#N/A	#N/A	#N/A	#N/A	#N/A	#N/A	#N/A	#N/A		#N/A	#N/A	#N/A	#N/A	#N/A	#N/A	#N/A	#N/A	#N/A	#N/A	#N/A		263.3
UN210453	UN210453		AMB61034	A0A0Y0P9P1	Odorant-binding protein 99a-like protein	Anastrepha fraterculus			0.98	0.754	3.16	1.462	210.8	206.6	176.5	268.4	187.4	262	209	148.7	62.26	10.778	354.415	LAAFFSVDPNNAEDMDIIK	417.9	315.2	323.1	344.8	585.9	226.6	344.3	374.6	105.87	17.5637	554.363	LAAFFSVDPNNAEDMDIIK	209.5	662.1	194.7	209.3	224.5	460.9	661.3	864.1	40.76	8.74898	314.437	LAAFFSVDPNNAEDMDIIK	124.6
UN079259 > MiraUN033967	UN079259	MiraUN033967	NM_079315 > NP_524039	P54191	Odorant-binding protein 69a(Obp69a)	Drosophila melanogaster			1.753	1.166	1.217	0.779	535.9	939.3	387.3	517.6	702.7	970.2	882.3	965.4	156.78	21.3323	855.261	EMGLTEDMFQEVR	765.7	892.9	622.2	742.1	932.9	825	949.7	903.9	123.88	21.2093	726.518	EMGLTEDMFQEVR	583.7	710.5	605.7	584.6	560.8	606.8	834.6	690	190.95	13.2266	798.768	EMGLTEDMFQEVR	572.3
UN014275 > MiraUN086991	UN014275	MiraUN086991	NM_001276148 > NP_651711	A0A0B4KI20	Odorant-binding protein 99c, isoform B	Drosophila melanogaster			1.617	1.142	2.081	1.325	1007.2	1628.3	719.8	1285.9	1016	1790.8	1715.9	1378.2	239.248	35.5835	1426.22	NFEYPDEEPVRK, MDLDEAEVLAIAQGCADK, NEQGSSADVWAYR, NFEYPDEEPVR, EFPLSEEDIQK	1354.2	1546	986.4	1346.6	1729.7	1060	1653.3	1924.7	166.501	40.7014	1350.18	MDLDEAEVLAIAQGCADK, NFEYPDEEPVR, EFPLSEEDIQK, NEQGSSADVWAYR, MDLDEAEVLAIAQGCADKNEQGSSADVWAYR	514.7	1071.3	810.3	343.4	390.4	1069.9	1013.5	1130.4	201.252	16.4327	946.175	EFPLSEEDIQK, NEQGSSADVWAYR, NFEYPDEEPVR, MDLDEAEVLAIAQGCADK	692.9
TrtyUN041742	TrtyUN041742	TrtyUN041742	NP_001163543	Q23971	Antennal-specific protein OS-C (Os-C)	Drosophila melanogaster			1.348	1.237	0.95	0.722	43.1	58.1	36.2	40.6	52.6	55.9	78.1	40.4	59	5.84761	271.467	IVEILQTLGEK, AGIPGLPDPATILK	51.7	63.9	37.4	50.6	67	51.7	78.5	61.6	25.64	2.95716	105.343	VVPILVEGNSVANLVAER	821.2	780.1	942.7	735	785.8	692.5	924.6	723.2	116.19	16.3374	445.92	IVEILQTLGEK, VVPILVEGNSVANLVAER, AGIPGLPDPATILK	409.7
UN089034	UN089034		NM_137598	Q9V8Y2	General odorant-binding protein 56a	Drosophila melanogaster			0	1.167	1.905	0	#N/A	#N/A	#N/A	#N/A	#N/A	#N/A	#N/A	#N/A	#N/A	#N/A	#N/A		320.8	374.4	246.6	321.6	394.1	265.3	398.9	458.9	137.528	17.7735	591.37	EACVGEYGFTDELATNLVK, ESLSEIVGEER, FDVLTAWIAYR	175.1	333.7	227.8	147.3	150.3	205.2	508.2	287.6	0	3.21557	56.4125	EACVGEYGFTDELATNLVK	#N/A
UN065007	UN065007		NM_137600	Q8SY61	General odorant-binding protein 56d	Drosophila melanogaster			1.268	0	1.631	0	275.9	349.9	226.4	304.5	296.8	357.8	373.1	318.7	56.74	11.0784	429.685	SLGPLAGEEK, AGDFSEVDENVK	#N/A	#N/A	#N/A	#N/A	#N/A	#N/A	#N/A	#N/A	#N/A	#N/A	#N/A		150.7	245.8	166.2	121.4	164.4	248.7	284.2	204.4	98.2386	8.79122	447.174	AGDFSEVDENVK, NGSVDEAAVNK	#N/A
[truncated: 11 more columns]

## Sheet: 15D
									2-4 h		24 h		2-4 h																								24 h
									15D Antennas		15D Antennas		Female												Male												Female												Male
									F	M	F	M	Abundance group water	Abundance group Ceratrap	Abundances water			Abundances CeraTrap			Search engien scoring			Peptide sequences	Abundance group water	Abundance group Ceratrap	Abundances water			Abundances CeraTrap			Search engien scoring			Peptide sequences	Abundance group water	Abundance group Ceratrap	Abundances water			Abundances CeraTrap			Search engien scoring			Peptide sequences	Abundance group water
									Abundance Ratio: (CeraTrap) / (Water)	Abundance Ratio: (CeraTrap) / (Water)	Abundance Ratio: (CeraTrap) / (Water)	Abundance Ratio: (CeraTrap) / (Water)			water 1	water 2	water 3	CeraTrap 1	CeraTrap 2	CeraTrap 3	Mascot Score	Squest Score	Amanda score				water 1	water 2	water 3	CeraTrap 1	CeraTrap 2	CeraTrap 3	Mascot Score	Squest Score	Amanda score				water 1	water 2	water 3	CeraTrap 1	CeraTrap 2	CeraTrap 3	Mascot Score	Squest Score	Amanda score
UN022944 > VlvtUN11220	UN022944	VlvtUN11220	NM_057642 > NP_476990	P54194	General odorant-binding protein 84a	Drosophila melanogaster			0	0.947	0	0.998	#N/A	#N/A	#N/A	#N/A	#N/A	#N/A	#N/A	#N/A	#N/A	#N/A	#N/A		103	97.5	53.1	128.9	126.9	107.4	113.6	71.4	34.25	6.93007	187.789	ALIMQTMWPATGDSIPVCQNEGSR	#N/A	#N/A	#N/A	#N/A	#N/A	#N/A	#N/A	#N/A	#N/A	#N/A	#N/A		138.9
UN098408 > UN049716 >MiraUN041906 > MiraUN027748	UN098408	MiraUN041906	NM_079517 > NP_524241 > NP_001287190	P54193	Odorant-binding protein 83a(Obp83a)	Drosophila melanogaster			0.586	1.899	0.746	1.389	59	34.6	62.1	102	12.9	51	18.2		20.7	0	55.5579	CYMNCLFHEIDVVDDNGDVHLETLYDTVPGTVR	1096.8	2082.4	769.5	1212.5	1308.3	2248.5	1908.4	2090.4	91.8724	20.967	1271.44	TGVTEEAIK, EFSDGEVHEDEALK, DDTYPPPALMK, ILDSLPK,	480	358.1	95	876.6	468.4	100.3	80.6	893.5	56.72	1.7318	#N/A	TGVTEEAIK, ILDSLPK	149.4
UN012306 > TrtyUN042704	UN012306	TrtyUN042704	NM_079438 > NP_524162	O02372	General odorant-binding protein lush (OBP Lush)	Drosophila melanogaster			0	1.221	0	0	#N/A	#N/A	#N/A	#N/A	#N/A	#N/A	#N/A	#N/A	#N/A	#N/A	#N/A		441.8	539.4	178.6	512.3	634.6	482.2	635.6	500.4	117.474	17.4508	729.631	ALAQIPIILPPEIQDTAK, VTMQQFETSLEMMR, GGDFVENNAELK,	#N/A	#N/A	#N/A	#N/A	#N/A	#N/A	#N/A	#N/A	#N/A	#N/A	#N/A		#N/A
MiraUN037814	MiraUN037814	MiraUN037814	NP_610358	Q7K084	Odorant-binding protein 44a(Obp44a)	Drosophila melanogaster			0	1.255	0	1.149	#N/A	#N/A	#N/A	#N/A	#N/A	#N/A	#N/A	#N/A	#N/A	#N/A	#N/A		1260.7	1582.5	493.2	1406.8	1882.1	1656	1640	1451.5	238.371	30.2362	1260.35	NLSLVQESLK, FQLFSPTEGFK, FEFPDDEVTR	#N/A	#N/A	#N/A	#N/A	#N/A	#N/A	#N/A	#N/A	#N/A	#N/A	#N/A		933.9
UN039000> UN100455	UN039000		NM_143450	Q9VAJ4	Odorant-binding protein 99a(Obp99a)	Drosophila melanogaster			0.179	1.255	1.723	1.137	97.7	558.9	138.19	63.58	152.71	3.3	285.3	#N/A	63.01	4.52084	138.532	CIFEQFGLYDDEK, LSIPDDLVEK	1260.7	1582.5	493.2	1406.8	1882.1	1656	1640	1451.5	227.128	30.2362	1260.35	FQLFSPTEGFK, NLSLVQESLK, FEFPDDEVTR	4.1	163	6.2	5.475	4.75	13.7	9.8	11.75	30.95	2.70805	97.5413	FQLFSPTEGFK	973.2
UN092026 > MiraUN034494	UN092026	MiraUN034494	NM_167700 > NP_728338	Q9VR94	General odorant-binding protein 19a	Drosophila melanogaster			0	1.616	0	1.17	#N/A	#N/A	#N/A	#N/A	#N/A	#N/A	#N/A	#N/A	#N/A	#N/A	#N/A		996.3	1610.2	944.6	929.4	1114.9	1848.8	1596.5	1385.3	114.734	26.826	1158.91	FLLESSLK, VSTEVADGIK, CYINCVMEMMQTMK, QVDLLMPDDYKDEYR,	#N/A	#N/A	#N/A	#N/A	#N/A	#N/A	#N/A	#N/A	#N/A	#N/A	#N/A		208.7
UN042400 > MiraUN048281 >MiraUN038160	UN042400	MiraUN048281	NM_078781 > NP_523505	P54195	Odorant-binding protein 28a(Obp28a)	Drosophila melanogaster			0	1.149	0	0.877	#N/A	#N/A	#N/A	#N/A	#N/A	#N/A	#N/A	#N/A	#N/A	#N/A	#N/A		82.4	94.6	16.4	134.5	96.2	59.2	107.5	117.1	55.54	6.21473	217.074	EEVGATSSDIEELVK	#N/A	#N/A	#N/A	#N/A	#N/A	#N/A	#N/A	#N/A	#N/A	#N/A	#N/A		17.7
UN149272 > UN095768	UN149272	UN095768	NM_176767	P54192	Odorant-binding protein 19d(Obp19d)	Drosophila melanogaster			0	1.462	0.626	1.335	#N/A	#N/A	#N/A	#N/A	#N/A	#N/A	#N/A	#N/A	#N/A	#N/A	#N/A		471.9	689.8	285.3	459.5	671	698.4	738.2	632.7	229.973	28.2999	1273.52	AVAEGDANR, LNEDAASNILK, ALANDCKPESGASDADIEALFK, MGLVDAGAK, CLNACIMK	652.4	408.6	71	1637.3	249	146.5	49.1	1030.3	38.08	6.09454	221.421	ALANDCKPESGASDADIEALFK, LNEDAASNILK, ALANDCKPESGASDADIEALFK	213.8
TrtyUN043093	TrtyUN043093	TrtyUN043093	XP_011210417	Q9VAI6	Odorant-binding protein 99b(Obp99b)	Drosophila melanogaster			0.179	0.643	0	1.623	1221.4	218.6	684.3	1422.8	1557.2	208.5	407.9	39.4	53.91	5.78161	272.155	LSIPDDLVEK, CIFEQFGLYDDEK	4943	3179.4	2128.9	6322.3	6377.8	3077.1	3521.6	2939.6	620.651	97.4218	4235.14	NLSLVQESLK, FQLFSPTEGFK, FEFPDDEVTR	#N/A	#N/A	#N/A	#N/A	#N/A	#N/A	#N/A	#N/A	#N/A	#N/A	#N/A		1995.3
UN094552 > VlvtUN08812 >TrtyUN039967	UN094552	VlvtUN08812	NM_057650 > NP_476998	P54185	Putative odorant-binding protein A5	Drosophila melanogaster			1.02001	1.553	3.834	2.131	1478.2	977	1436	1307.1	1691.5	1616.6	1181.4	132.9	127.798	16.5587	346.775	GDVLDPYIGPMAPK, YNMELVAGNLFQAR, EWLHWLVVNVPGTDIAK, LDWNAEPNSYYTVVMSNPDIPSR	3267.5	5073.7	1726	3382.8	4693.8	4825	5539.8	4856.4	621.497	126.42	5087.92	EWLHWLVVNVPGTDIAK, FSSMIFAEK, DTEVVPDVLEEPPKELLK, YNMELVAGNLFQAR, QTFDEPILTNTDVTGHEK, IVYDNGLEVGK, GDVLDPYIGPMAPK, LDWNAEPNSYYTVVMSNPDIPSR, YVFLIYK,	139.9	536.4	29	219.2	171.5	67.3	57.2	1484.8	77.01	10.2412	434.008	YNMELVAGNLFQAR, YVFLLYK	801.9
VlvtUN14603	VlvtUN14603	VlvtUN14603	XP_011211373	Q4V4P7	Odorant-binding protein 19b(Obp19b)	Drosophila melanogaster			0	1.375	0	0	#N/A	#N/A	#N/A	#N/A	#N/A	#N/A	#N/A	#N/A	#N/A	#N/A	#N/A		463	636.7	326.8	456.7	605.4	703.8	616.5	589.9	84.74	15.6974	630.881	VEITDEGFEELLK, LVDIFEIIHPQVEK, VEITDEGFEELLK	#N/A	#N/A	#N/A	#N/A	#N/A	#N/A	#N/A	#N/A	#N/A	#N/A	#N/A		#N/A
UN124620	UN124620		ACY93895	E2DCT2	Odorant binding protein 19d	Drosophila melanogaster			0.647	1.375	0	0	99.1	64.1	97	81.4	119	108.7	72.9	10.8	0	0	88.3507	LVDIFEIIHPQVEK	463	636.7	326.8	456.7	605.4	703.8	616.5	589.9	86.99	15.6974	630.881	VEITDEGFEELLK, LVDIFEIIHPQVEK	#N/A	#N/A	#N/A	#N/A	#N/A	#N/A	#N/A	#N/A	#N/A	#N/A	#N/A		#N/A
UN031861 > MiraUN037470	UN031861	MiraUN037470	NM_079397 > NP_524121	Q27377	Putative odorant-binding protein A10 (OBPA10)	Drosophila melanogaster			0.375	1.622	1.972	1.046	934.6	221.5	765.4	969	1069.4	429.8	220.6	14.2	115	10.6799	476.971	FDNIDLDEVLSQER	2797.8	4537.7	1105.6	3545	3742.8	4018.3	4834.5	4760.4	351.261	66.2638	3196.42	EWLHWLVVNVPGTDIAK, FSSMIFAEK, DTEVVPDVLEEPPKELLK, YNMELVAGNLFQAR, QTFDEPILTNTDVTGHEK, IVYDNGLEVGK, GDVLDPYIGPMAPK, LDWNAEPNSYYTVVMSNPDIPSR, YVFLIYK,	235.2	463.8	32.2	400.3	273.2	65.4	56.1	1269.9	106.38	7.75968	498.459	FDNIDLDEVLSQER	1085
UN158240	UN158240		NM_137601	Q7K088	Odorant-binding protein 56e, isoform A	Drosophila melanogaster			0	0	0	1.516	#N/A	#N/A	#N/A	#N/A	#N/A	#N/A	#N/A	#N/A	#N/A	#N/A	#N/A		#N/A	#N/A	#N/A	#N/A	#N/A	#N/A	#N/A	#N/A	#N/A	#N/A	#N/A		#N/A	#N/A	#N/A	#N/A	#N/A	#N/A	#N/A	#N/A	#N/A	#N/A	#N/A		89.7
UN210453	UN210453		AMB61034	A0A0Y0P9P1	Odorant-binding protein 99a-like protein	Anastrepha fraterculus			0	0.425	0	0	#N/A	#N/A	#N/A	#N/A	#N/A	#N/A	#N/A	#N/A	#N/A	#N/A	#N/A		702.8	299	184.4	989.1	935	222.4	349.5	325.1	128.36	23.0933	797.782	LAAFFSVDPNNAEDMDIIK	#N/A	#N/A	#N/A	#N/A	#N/A	#N/A	#N/A	#N/A	#N/A	#N/A	#N/A		#N/A
UN079259 > MiraUN033967	UN079259	MiraUN033967	NM_079315 > NP_524039	P54191	Odorant-binding protein 69a(Obp69a)	Drosophila melanogaster			0.566791	1.267	0	1.527	235.4	83.9	223.2	205	278	146.4	96.3	8.9	22.94	3.59253	86.0003	EMGLTEDMFQEVR	130.5	165.4	57.8	158.6	175.2	161.9	175.8	158.6	55.9	8.00896	327.492	EMGLTEDMFQEVR	#N/A	#N/A	#N/A	#N/A	#N/A	#N/A	#N/A	#N/A	#N/A	#N/A	#N/A		88.6
UN014275 > MiraUN086991	UN014275	MiraUN086991	NM_001276148 > NP_651711	A0A0B4KI20	Odorant-binding protein 99c, isoform B	Drosophila melanogaster			0	0.663	0	2.121	#N/A	#N/A	#N/A	#N/A	#N/A	#N/A	#N/A	#N/A	#N/A	#N/A	#N/A		811.9	538.1	203.8	1072.8	1159.1	501.8	614.6	497.8	103.316	28.7541	1007.63	MDLDEAEVLAIAQGCADK, NFEYPDEEPVR, EFPLSEEDIQK, NEQGSSADVWAYR, MDLDEAEVLAIAQGCADK	#N/A	#N/A	#N/A	#N/A	#N/A	#N/A	#N/A	#N/A	#N/A	#N/A	#N/A		177
TrtyUN041742	TrtyUN041742	TrtyUN041742	NP_001163543	Q23971	Antennal-specific protein OS-C (Os-C)	Drosophila melanogaster			0	1.175	0	1.019	#N/A	#N/A	#N/A	#N/A	#N/A	#N/A	#N/A	#N/A	#N/A	#N/A	#N/A		236.8	278.2	50.7	360.3	299.3	184.1	245.3	405.1	83.5	13.6754	551.607	IVEILQTLGEK, AGIPGLPDPATILK, VVPILVEGNSVANLVAER	#N/A	#N/A	#N/A	#N/A	#N/A	#N/A	#N/A	#N/A	#N/A	#N/A	#N/A		206.7
UN089034	UN089034		NM_137598	Q9V8Y2	General odorant-binding protein 56a	Drosophila melanogaster			0	0	0	0	#N/A	#N/A	#N/A	#N/A	#N/A	#N/A	#N/A	#N/A	#N/A	#N/A	#N/A		#N/A	#N/A	#N/A	#N/A	#N/A	#N/A	#N/A	#N/A	#N/A	#N/A	#N/A		#N/A	#N/A	#N/A	#N/A	#N/A	#N/A	#N/A	#N/A	#N/A	#N/A	#N/A		#N/A
UN065007	UN065007		NM_137600	Q8SY61	General odorant-binding protein 56d	Drosophila melanogaster			0	0.941	0	0	#N/A	#N/A	#N/A	#N/A	#N/A	#N/A	#N/A	#N/A	#N/A	#N/A	#N/A		223.2	209.9	46.9	313.1	309.5	119.2	236.8	273.7	39.19	4.54668	162.854	AGDFSEVDENVK	#N/A	#N/A	#N/A	#N/A	#N/A	#N/A	#N/A	#N/A	#N/A	#N/A	#N/A		#N/A
[truncated: 11 more columns]
