# Supplementary material for: A First Glimpse of the Mexican Fruit Fly Anastrepha ludens (Diptera: Tephritidae) Antenna Morphology and Proteome in Response to a Proteinaceous Attractant
Source: Int J Mol Sci. 2020 Oct 29;21(21):8086. doi: 10.3390/ijms21218086 (PMC7663321; doi:10.3390/ijms21218086)
Supplement: Supplementary file 1 [file ijms-21-08086-s001.zip › Table S3.xlsx]

## Sheet: Primers OBP
Accession number	Name	Primer	Sequence
UN092026	Odorant-binding protein 19a(Obp19a)	OBP19a-45F	GGATTTCTGGCGGTGCTACG
		OBP19a-351R	CTTGATTCCATTGGCAGCGTC
UN149272	Odorant-binding protein 19D(Obp19D)	OBP19D-1F	TCATACGCTGAGGGTCAAGAAC
		OBP19D-350R	TTTGCAATGAAGCACTCACGC
UN079259	Odorant-binding protein 69a(Obp69a)	OBP69a-90-F	ACATATGAAGTCGGGCGCAA
		OBP69a-394-R	AGCATTCTACTGTCAAAAACGCC
UN089034	Odorant-binding protein 56a(Obp56a)	OBP56a-29-F	TGGCGACAGTTCTACTCTGC
		OBP56a-450-R	TGAGGCACAAGCATGGAACT
UN100455	Odorant-binding protein 99a(Obp99a)	OBP99a-43-F	CGCCGTTTTACTCGCATTGT
		OBP99a-347-R	GCGCACTTCTCAATATCGGC
UN022944	Odorant-binding protein 84a(Obp84a)	OBP84a-24-F	ATGGCGTAGATGAGCAGCC
		OBP84a-405-R	ATCGACAAGAGCGCGTATCA
UN098408	Odorant-binding protein 83a(Obp83a)	OBP83a-22-F	GCGCGCACAAGCATTCTAC
		OBP83a-390-R	ACCTTCCGGATGCACACAAT
UN014275	Odorant-binding protein 99c(Obp99c)	OBP99c-36-F	AATTGTTGCACTGGCGCAC
		OBP99c-386-R	AGACACTTGTGACCGCGATA
UN100455	Odorant-binding protein 99b(Obp99b)	OBP99b-22-F	GTAGAAGCGCGCAAGCAGTG
		OBP99b-361-R	AGCCAACACTTTGCTTTACCAAC
UN124620	Odorant binding protein 19d	OBP19d-65-F	CTGACTTACAACCGCCCCAT
		OBP19d-R	GGCGCATTTTTGGAGCACAT
UN210453	Odorant-binding protein 99a (c)	OBP99a(c)-6-F	GGAACGACTTGCCGCATTTT
		OBP99a(c)-R	CCTCAGATTATCGCCAAGCCT
UN065007	Odorant-binding protein 56d(Obp56d1)	OBP56d1-10F	CTCAGTTTGAGCGAGGAGCA
		OBP56d1-312R	GAGAGCGGCATCACAGTCA
UN158240	Odorant-binding protein 56e(Obp56e)	OBP56d2-3F	CAAGTTAACTGAGGCGCAGC
		OBP56d2-302R	AGAGCGGCATCACAGTCATT
UN031841	A. ludens Actin	Alact323-F	CAGAGGAGCACCCAGTCTTG
		Alact892-R	CCACATCGCACTTCATGATCG
UN025693	A. ludens Tubulin	Altub184-F	CCCTCACCCAAAGTATCAGAC
		Altub678-R	TGGTCAATTTCAGAGTGCGG

## Sheet: Act
Act AM_CM
Repression or induction of genes, Relative expresion of genes
	Genes						Proteins								Genes						Proteins
Males															Males													average
Act AM_CM	Ratio Fold change CM/Fold change AM														Log 2 (Ratio Fold change CM/Fold change AM)												Well Name	gene	protein
Name	1	2	3	average	se		1	2	3	average	se				1	2	3	average	se		1	2	3	average	se		OBP19a	-0.555061	0.672768
OBP19a	0.295931	1.16743	0.91266	0.792006	0.258711		1.81282	1.83649	1.21683	1.62204	0.202724				-1.75667	0.223333	-0.13185	-0.555061	0.609489		0.858232	0.876951	0.283122	0.672768	0.194898		OBP19D	1.18812	0.722984
OBP19D	6.71165	1.21419	1.45165	3.12583	1.79422		1.92308	1.875	1.24716	1.68175	0.217736				2.74667	0.28	0.537698	1.18812	0.782815		0.943416	0.906891	0.318646	0.722984	0.202444		OBP69a	0.553577	0.239105
OBP69a	1.93187	1.27456	1.28408	1.49684	0.217535		1.32594	1.27975	0.968914	1.19153	0.112106				0.95	0.35	0.360731	0.553577	0.198236		0.407016	0.355858	-0.0455593	0.239105	0.143096		OBP99a	-0.226195	0.738837
OBP99a	0.379806	1.76133	0.933949	1.02503	0.401404		2.07401	1.86494	1.2016	1.71352	0.262977				-1.39667	0.816667	-0.0985839	-0.226195	0.642112		1.05242	0.89913	0.264959	0.738837	0.241036		OBP84a	1.0508	0.650532
OBP84a	4.30695	1.1355	1.81807	2.42018	0.963745		1.98272	1.83162	1.06511	1.62648	0.284056				2.10667	0.183333	0.862411	1.0508	0.563152		0.98748	0.873116	0.090999	0.650532	0.281708		OBP83a	0.732004	0.775619
OBP83a	2.4005	1.3566	1.40706	1.72139	0.339868		1.95069	1.95881	1.31303	1.74084	0.21392				1.26333	0.44	0.49268	0.732004	0.266099		0.963981	0.969979	0.392896	0.775619	0.191369		OBP99c	1.24324	0.184653
OBP99c	3.13471	1.7411	2.43074	2.43552	0.402308		1.07461	1.22776	1.11274	1.13837	0.0460293				1.64833	0.8	1.28139	1.24324	0.245635		0.10382	0.296027	0.154112	0.184653	0.0575486		OBP99b	0.597137	-0.0170304
OBP99b	1.63959	1.60214	1.31775	1.51983	0.101614		0.895139	1.10143	0.978979	0.991849	0.0598971				0.713333	0.68	0.398078	0.597137	0.0999937		-0.159816	0.139375	-0.0306503	-0.0170304	0.0866371		OBP19d	0.353781	0.72667
OBP19d	1.42076	1.2086	1.21533	1.28156	0.0696278		2.06584	1.97778	1.10911	1.71758	0.305295				0.506667	0.273333	0.281344	0.353781	0.0764777		1.04673	0.983885	0.149399	0.72667	0.289205		OBP56d1	0.820176	0
OBP56d1	2.53737	1.10191	1.96863	1.8693	0.417348		0	0	0	0	0				1.34333	0.14	0.977194	0.820176	0.356134		0	0	0	0	0
Females
Act AH_CH
Repression or induction of genes, Relative expresion of genes
	Ratio Fold change CH/Fold change AH
Repression or induction of genes, Relative expresion of genes															Females
	Fold change treatment/Fold change control														Log 2 (Ratio Fold change CH/Fold change AH)
Name	1	2	3	average	se
OBP19a	0.295931	0.41658	1.42405	0.712187	0.357631		1.92199	1.35352	1.07633	1.45061	0.248903				-1.75667	-1.26333	0.51	-0.836667	0.688229		0.942604	0.436711	0.106122	0.495146	0.243233
OBP19D	6.71165	0.349492	1.07674	2.71263	2.0105		2.47305	1.38039	0.98577	1.61307	0.444823				2.74667	-1.51667	0.106667	0.445556	1.24233		1.30629	0.465078	-0.0206774	0.583563	0.387616
OBP69a	1.93187	0.279968	1.75727	1.32304	0.523964		2.50503	1.7046	1.37384	1.86116	0.335798				0.95	-1.83667	0.813333	-0.0244444	0.90697		1.32483	0.769432	0.458218	0.850827	0.253458
OBP99a	0.379806	0.314253	0.686184	0.460081	0.114624		2.18351	1.22904	1.41803	1.61019	0.291806				-1.39667	-1.67	-0.543333	-1.20333	0.339302		1.12665	0.29753	0.503885	0.642689	0.249206
OBP84a	4.30695	31.125	1.81504	12.4156	9.38227		2.18919	1.16821	1.46122	1.6062	0.303517				2.10667	4.96	0.86	2.64222	1.21348		1.1304	0.224295	0.547172	0.633955	0.265144
OBP83a	2.4005	0.82932	1.61702	1.61561	0.453561		1.45624	1.02351	1.04657	1.17544	0.140559				1.26333	-0.27	0.693333	0.562222	0.447463		0.542247	0.0335183	0.0656645	0.21381	0.164481
OBP99c	3.13471	1.36289	1.60214	2.03325	0.555047		2.48791	1.3344	1.3565	1.72627	0.380876				1.64833	0.446667	0.68	0.925	0.367886		1.31494	0.416187	0.439885	0.723669	0.295713
OBP99b	1.63959	0.864537	1.43727	1.3138	0.232099		2.8836	1.27791	2.82611	2.32921	0.525909				0.713333	-0.21	0.523333	0.342222	0.281506		1.52787	0.353791	1.49882	1.12683	0.386609
OBP19d	1.42076	0.366021	1.86607	1.21762	0.444779		1.93177	1.1351	2.56665	1.87784	0.41413				0.506667	-1.45	0.9	-0.0144444	0.726703		0.949922	0.182824	1.35988	0.830877	0.344962
OBP56d1	2.53737	0.878633	1.55114	1.65572	0.481682		1.58039	1.22529	1.07379	1.29315	0.150129				1.34333	-0.186667	0.633333	0.596667	0.442053		0.660279	0.29312	0.102708	0.352036	0.16363
																												average
																											Well Name	gene	protein
																											OBP19a	-0.836667	0.495146
																											OBP19D	0.445556	0.583563
																											OBP69a	-0.0244444	0.850827
																											OBP99a	-1.20333	0.642689
																											OBP84a	2.64222	0.633955
																											OBP83a	0.562222	0.21381
																											OBP99c	0.925	0.723669
																											OBP99b	0.342222	1.12683
																											OBP19d	-0.0144444	0.830877
																											OBP56d1	0.596667	0.352036

## Sheet: Base-Anova 1F
Treatment	Expression	Replicate	OBP19a	OBP19D	OBP19d	OBP56d1	OBP69a	OBP83a	OBP84a	OBP99a	OBP99b	OBP99c
Act AM_CM	Genes	1	-1.75667	2.74667	0.506667	1.34333	0.95	1.26333	2.10667	-1.39667	0.713333	1.64833
Act AM_CM	Genes	2	0.223333	0.28	0.273333	0.14	0.35	0.44	0.183333	0.816667	0.68	0.8
Act AM_CM	Genes	3	-0.13185	0.537698	0.281344	0.977194	0.360731	0.49268	0.862411	-0.0985839	0.398078	1.28139
		Average	-0.555061	1.18812	0.353781	0.820176	0.553577	0.732004	1.0508	-0.226195	0.597137	1.24324
Treatment	Expression	Replicate	OBP19a	OBP19D	OBP19d	OBP56d1	OBP69a	OBP83a	OBP84a	OBP99a	OBP99b	OBP99c
Act AM_CM	Proteins	1	0.858232	0.943416	1.04673	0	0.407016	0.963981	0.98748	1.05242	-0.159816	0.10382
Act AM_CM	Proteins	2	0.876951	0.906891	0.983885	0	0.355858	0.969979	0.873116	0.89913	0.139375	0.296027
Act AM_CM	Proteins	3	0.283122	0.318646	0.149399	0	-0.0455593	0.392896	0.090999	0.264959	-0.0306503	0.154112
		Average	0.672768	0.722984	0.72667	0	0.239105	0.775619	0.650532	0.738837	-0.0170304	0.184653
Treatment	Expression	Replicate	OBP19a	OBP19D	OBP19d	OBP56d1	OBP69a	OBP83a	OBP84a	OBP99a	OBP99b	OBP99c
Act AH_CH	Genes	1	-1.75667	2.74667	0.506667	1.34333	0.95	1.26333	2.10667	-1.39667	0.713333	1.64833
Act AH_CH	Genes	2	-1.26333	-1.51667	-1.45	-0.186667	-1.83667	-0.27	4.96	-1.67	-0.21	0.446667
Act AH_CH	Genes	3	0.51	0.106667	0.9	0.633333	0.813333	0.693333	0.86	-0.543333	0.523333	0.68
		Average	-0.836667	0.445556	-0.0144444	0.596667	-0.0244444	0.562222	2.64222	-1.20333	0.342222	0.925
Treatment	Expression	Replicate	OBP19a	OBP19D	OBP19d	OBP56d1	OBP69a	OBP83a	OBP84a	OBP99a	OBP99b	OBP99c
Act AH_CH	Proteins	1	0.942604	1.30629	0.949922	0.660279	1.32483	0.542247	1.1304	1.12665	1.52787	1.31494
Act AH_CH	Proteins	2	0.436711	0.465078	0.182824	0.29312	0.769432	0.0335183	0.224295	0.29753	0.353791	0.416187
Act AH_CH	Proteins	3	0.106122	-0.0206774	1.35988	0.102708	0.458218	0.0656645	0.547172	0.503885	1.49882	0.439885
		Average	0.495146	0.583563	0.830877	0.352036	0.850827	0.21381	0.633955	0.642689	1.12683	0.723669
																				0.942604	0.436711	0.106122	0.495146	0.243233
																				1.30629	0.465078	-0.0206774	0.583563	0.387616
																				1.32483	0.769432	0.458218	0.850827	0.253458
																				1.12665	0.29753	0.503885	0.642689	0.249206
																				1.1304	0.224295	0.547172	0.633955	0.265144
																				0.542247	0.0335183	0.0656645	0.21381	0.164481
																				1.31494	0.416187	0.439885	0.723669	0.295713
																				1.52787	0.353791	1.49882	1.12683	0.386609
																				0.949922	0.182824	1.35988	0.830877	0.344962
																				0.660279	0.29312	0.102708	0.352036	0.16363
																											average
																										Well Name	gene	protein
																										OBP19a	-0.836667	0.495146
																										OBP19D	0.445556	0.583563
																										OBP69a	-0.0244444	0.850827
																										OBP99a	-1.20333	0.642689
																										OBP84a	2.64222	0.633955
																										OBP83a	0.562222	0.21381
																										OBP99c	0.925	0.723669
																										OBP99b	0.342222	1.12683
																										OBP19d	-0.0144444	0.830877
																										OBP56d1	0.596667	0.352036

## Sheet: Anova-1F
One factor analysis of variance									One factor analysis of variance
Act AM_CM									Act AH_CH
GENES									GENES
Factor	SS	df	ASS	F	P	Ft			Factor	SS	df	ASS	F	P	Ft
Between groups	9.30735	9	1.03415	1.70075	0.154449	2.39281			Between groups	29.3808	9	3.26454	1.95518	0.101599	2.39281
Within groups	12.1611	20	0.608054						Within groups	33.3937	20	1.66968
Total	21.4684	29							Total	62.7745	29
One factor analysis of variance									One factor analysis of variance
AM_CM									AH_CH
PROTEINS									PROTEINS
Factor	SS	df	ASS	F	P	Ft			Factor	SS	df	ASS	F	P	Ft
Between groups	2.88628	9	0.320698	2.90501	0.0225253	2.39281			Between groups	1.84011	9	0.204457	0.83541	0.592847	2.39281
Within groups	2.2079	20	0.110395						Within groups	4.89476	20	0.244738
Total	5.09418	29							Total	6.73488	29

## Sheet: Base y Anova 2F
Expression	Replicate	Treatment	OBP19a	OBP19D	OBP19d	OBP56d1	OBP69a	OBP83a	OBP84a	OBP99a	OBP99b	OBP99c		Analysis of variance for genes
Genes	1	Act AH_CH	-1.75667	2.74667	0.506667	1.34333	0.95	1.26333	2.10667	-1.39667	0.713333	1.64833		Factor	SS	df	ASS	F	P	Ft
Genes	2	Act AH_CH	-1.26333	-1.51667	-1.45	-0.186667	-1.83667	-0.27	4.96	-1.67	-0.21	0.446667		Treatment	0.809162	1	0.809162	0.710496	0.404291	4.08475
Genes	3	Act AH_CH	0.51	0.106667	0.9	0.633333	0.813333	0.693333	0.86	-0.543333	0.523333	0.68		Column	32.248	9	3.58312	3.14621	0.00584449	2.12403
Genes	1	Act AM_CM	-1.75667	2.74667	0.506667	1.34333	0.95	1.26333	2.10667	-1.39667	0.713333	1.64833		Interaction	6.44013	9	0.71557	0.628316	0.76591	2.12403
Genes	2	Act AM_CM	0.223333	0.28	0.273333	0.14	0.35	0.44	0.183333	0.816667	0.68	0.8		Within group	45.5548	40	1.13887
Genes	3	Act AM_CM	-0.13185	0.537698	0.281344	0.977194	0.360731	0.49268	0.862411	-0.0985839	0.398078	1.28139
														Total	85.0521	59
Expression	Replicate	Treatment	OBP19a	OBP19D	OBP19d	OBP56d1	OBP69a	OBP83a	OBP84a	OBP99a	OBP99b	OBP99c		Analysis of variance for proteins
Proteins	1	Act AH_CH	0.942604	1.30629	0.949922	0.660279	1.32483	0.542247	1.1304	1.12665	1.52787	1.31494		Factor	SS	df	ASS	F	P	Ft
Proteins	2	Act AH_CH	0.436711	0.465078	0.182824	0.29312	0.769432	0.0335183	0.224295	0.29753	0.353791	0.416187		Treatment	0.46425	1	0.46425	2.61451	0.113751	4.08475
Proteins	3	Act AH_CH	0.106122	-0.0206774	1.35988	0.102708	0.458218	0.0656645	0.547172	0.503885	1.49882	0.439885		Column	1.46453	9	0.162726	0.91642	0.521014	2.12403
Proteins	1	Act AM_CM	0.858232	0.943416	1.04673	0	0.407016	0.963981	0.98748	1.05242	-0.159816	0.10382		Interaction	3.26186	9	0.362429	2.04109	0.0595459	2.12403
Proteins	2	Act AM_CM	0.876951	0.906891	0.983885	0	0.355858	0.969979	0.873116	0.89913	0.139375	0.296027		Within group	7.10266	40	0.177567
Proteins	3	Act AM_CM	0.283122	0.318646	0.149399	0	-0.0455593	0.392896	0.090999	0.264959	-0.0306503	0.154112
														Total	12.2933	59
																				0.942604	0.436711	0.106122	0.495146	0.243233
																				1.30629	0.465078	-0.0206774	0.583563	0.387616
																				1.32483	0.769432	0.458218	0.850827	0.253458
																				1.12665	0.29753	0.503885	0.642689	0.249206
																				1.1304	0.224295	0.547172	0.633955	0.265144
																				0.542247	0.0335183	0.0656645	0.21381	0.164481
																				1.31494	0.416187	0.439885	0.723669	0.295713
																				1.52787	0.353791	1.49882	1.12683	0.386609
																				0.949922	0.182824	1.35988	0.830877	0.344962
																				0.660279	0.29312	0.102708	0.352036	0.16363
																											average
																										Well Name	gene	protein
																										OBP19a	-0.836667	0.495146
																										OBP19D	0.445556	0.583563
																										OBP69a	-0.0244444	0.850827
																										OBP99a	-1.20333	0.642689
																										OBP84a	2.64222	0.633955
																										OBP83a	0.562222	0.21381
																										OBP99c	0.925	0.723669
																										OBP99b	0.342222	1.12683
																										OBP19d	-0.0144444	0.830877
																										OBP56d1	0.596667	0.352036
